# Supplementary material for: The captivating role of calcium in plant-microbe interaction
Source: Front Plant Sci. 2023 Mar 3;14:1138252. doi: 10.3389/fpls.2023.1138252 (PMC10020633; doi:10.3389/fpls.2023.1138252)
Supplement: Supplementary Excel 1 — The details of interacting partners after STRING (version 11.5) analysis using Arabidopsis CDPK1, CaMK4, CAM8 and CBL1. [file Table_1.xlsx]

## Sheet: Sheet1
Supplementary table 1. The annotations and interaction partners of protein-proein interaction network generated using STRING (version 11.5) sofware
node1	node2	node1 accession	node2 accession	node1 annotation	node2 annotation	score
CDPK1
ABF4	CDPK1	AT3G19290.3	AT1G18890.1	ABSCISIC ACID-INSENSITIVE 5-like protein 7; Functions as transcriptional activator in the ABA- inducible expression of rd29B. Binds specifically to the ABA- responsive element (ABRE) of the rd29B gene promoter	Calcium-dependent protein kinase 10; May play a role in signal transduction pathways that involve calcium as a second messenger. May be a positive regulator controlling stress signal transduction; Belongs to the protein kinase superfamily. Ser/Thr protein kinase family. CDPK subfamily	0.868
ABF4	HSP1	AT3G19290.3	AT4G14830.1	ABSCISIC ACID-INSENSITIVE 5-like protein 7; Functions as transcriptional activator in the ABA- inducible expression of rd29B. Binds specifically to the ABA- responsive element (ABRE) of the rd29B gene promoter	17.6 kDa class II heat shock protein; Unknown protein; BEST Arabidopsis thaliana protein match is: unknown protein (TAIR:AT3G22530.1); Has 77 Blast hits to 77 proteins in 12 species: Archae - 0; Bacteria - 0; Metazoa - 0; Fungi - 0; Plants - 77; Viruses - 0; Other Eukaryotes - 0 (source: NCBI BLink)	0.519
CAM1	CDPK1	AT5G37780.3	AT1G18890.1	Calmodulin 1; Encodes a calmodulin that is involved in thigmomorphogenesis. Gene expression is rapidly induced upon a variety of abiotic stimuli, including water spray, subirrigation, wind, touch, wounding, or darkness	Calcium-dependent protein kinase 10; May play a role in signal transduction pathways that involve calcium as a second messenger. May be a positive regulator controlling stress signal transduction; Belongs to the protein kinase superfamily. Ser/Thr protein kinase family. CDPK subfamily	0.664
CAM1	RBOHD	AT5G37780.3	AT5G47910.1	Calmodulin 1; Encodes a calmodulin that is involved in thigmomorphogenesis. Gene expression is rapidly induced upon a variety of abiotic stimuli, including water spray, subirrigation, wind, touch, wounding, or darkness	Respiratory burst oxidase homolog protein D; Calcium-dependent NADPH oxidase that generates superoxide. Involved in the generation of reactive oxygen species (ROS) during incompatible interactions with pathogens and in UV-B and abscisic acid ROS-dependent signaling. Might be required for ROS signal amplification during light stress; Belongs to the RBOH (TC 5.B.1.3) family	0.522
CAM1	RBOHF	AT5G37780.3	AT1G64060.1	Calmodulin 1; Encodes a calmodulin that is involved in thigmomorphogenesis. Gene expression is rapidly induced upon a variety of abiotic stimuli, including water spray, subirrigation, wind, touch, wounding, or darkness	Respiratory burst oxidase homolog protein F; Calcium-dependent NADPH oxidase that generates superoxide. Generates reactive oxygen species (ROS) during incompatible interactions with pathogens and is important in the regulation of the hypersensitive response (HR). Involved in abscisic acid-induced stomatal closing and in UV-B and abscisic acid ROS-dependent signaling; Belongs to the RBOH (TC 5.B.1…	0.594
CDPK1	ABF4	AT1G18890.1	AT3G19290.3	Calcium-dependent protein kinase 10; May play a role in signal transduction pathways that involve calcium as a second messenger. May be a positive regulator controlling stress signal transduction; Belongs to the protein kinase superfamily. Ser/Thr protein kinase family. CDPK subfamily	ABSCISIC ACID-INSENSITIVE 5-like protein 7; Functions as transcriptional activator in the ABA- inducible expression of rd29B. Binds specifically to the ABA- responsive element (ABRE) of the rd29B gene promoter	0.868
CDPK1	CAM1	AT1G18890.1	AT5G37780.3	Calcium-dependent protein kinase 10; May play a role in signal transduction pathways that involve calcium as a second messenger. May be a positive regulator controlling stress signal transduction; Belongs to the protein kinase superfamily. Ser/Thr protein kinase family. CDPK subfamily	Calmodulin 1; Encodes a calmodulin that is involved in thigmomorphogenesis. Gene expression is rapidly induced upon a variety of abiotic stimuli, including water spray, subirrigation, wind, touch, wounding, or darkness	0.664
CDPK1	HSP1	AT1G18890.1	AT4G14830.1	Calcium-dependent protein kinase 10; May play a role in signal transduction pathways that involve calcium as a second messenger. May be a positive regulator controlling stress signal transduction; Belongs to the protein kinase superfamily. Ser/Thr protein kinase family. CDPK subfamily	17.6 kDa class II heat shock protein; Unknown protein; BEST Arabidopsis thaliana protein match is: unknown protein (TAIR:AT3G22530.1); Has 77 Blast hits to 77 proteins in 12 species: Archae - 0; Bacteria - 0; Metazoa - 0; Fungi - 0; Plants - 77; Viruses - 0; Other Eukaryotes - 0 (source: NCBI BLink)	0.939
CDPK1	RBOHA	AT1G18890.1	AT5G07390.1	Calcium-dependent protein kinase 10; May play a role in signal transduction pathways that involve calcium as a second messenger. May be a positive regulator controlling stress signal transduction; Belongs to the protein kinase superfamily. Ser/Thr protein kinase family. CDPK subfamily	Respiratory burst oxidase homolog protein A; Calcium-dependent NADPH oxidase that generates superoxide; Belongs to the RBOH (TC 5.B.1.3) family	0.719
CDPK1	RBOHB	AT1G18890.1	AT1G09090.2	Calcium-dependent protein kinase 10; May play a role in signal transduction pathways that involve calcium as a second messenger. May be a positive regulator controlling stress signal transduction; Belongs to the protein kinase superfamily. Ser/Thr protein kinase family. CDPK subfamily	Respiratory burst oxidase homolog protein B; NADPH-oxidase AtrbohB plays a role in seed after-ripening. Major producer of superoxide in germinating seeds. AtrbohB pre-mRNA is alternatively spliced in seeds in a hormonally and developmentally regulated manner. ABA caused accumulation of AtrbohB- mRNA and prevented prevented AtrbohB-a mRNA expression in fresh seeds; Belongs to the RBOH (TC 5.B.1.3)…	0.815
CDPK1	RBOHD	AT1G18890.1	AT5G47910.1	Calcium-dependent protein kinase 10; May play a role in signal transduction pathways that involve calcium as a second messenger. May be a positive regulator controlling stress signal transduction; Belongs to the protein kinase superfamily. Ser/Thr protein kinase family. CDPK subfamily	Respiratory burst oxidase homolog protein D; Calcium-dependent NADPH oxidase that generates superoxide. Involved in the generation of reactive oxygen species (ROS) during incompatible interactions with pathogens and in UV-B and abscisic acid ROS-dependent signaling. Might be required for ROS signal amplification during light stress; Belongs to the RBOH (TC 5.B.1.3) family	0.866
CDPK1	RBOHF	AT1G18890.1	AT1G64060.1	Calcium-dependent protein kinase 10; May play a role in signal transduction pathways that involve calcium as a second messenger. May be a positive regulator controlling stress signal transduction; Belongs to the protein kinase superfamily. Ser/Thr protein kinase family. CDPK subfamily	Respiratory burst oxidase homolog protein F; Calcium-dependent NADPH oxidase that generates superoxide. Generates reactive oxygen species (ROS) during incompatible interactions with pathogens and is important in the regulation of the hypersensitive response (HR). Involved in abscisic acid-induced stomatal closing and in UV-B and abscisic acid ROS-dependent signaling; Belongs to the RBOH (TC 5.B.1…	0.782
CDPK1	RHD2	AT1G18890.1	AT5G51060.1	Calcium-dependent protein kinase 10; May play a role in signal transduction pathways that involve calcium as a second messenger. May be a positive regulator controlling stress signal transduction; Belongs to the protein kinase superfamily. Ser/Thr protein kinase family. CDPK subfamily	Respiratory burst oxidase homolog protein C; RHD2 (along with RHD3 and RHD4) is required for normal root hair elongation. Has NADPH oxidase activity. Gene is expressed in the elongation and differention zone in trichoblasts and elongating root hairs. RDH2 is localized to the growing tips of root hair cells. It is required for the production of reactive oxygen species in response to extracellular …	0.668
CDPK1	SOS3	AT1G18890.1	AT5G24270.2	Calcium-dependent protein kinase 10; May play a role in signal transduction pathways that involve calcium as a second messenger. May be a positive regulator controlling stress signal transduction; Belongs to the protein kinase superfamily. Ser/Thr protein kinase family. CDPK subfamily	Calcium-binding EF-hand family protein; Acts as a calcium sensor involved in the regulatory pathway for the control of intracellular Na(+) and K(+) homeostasis and salt tolerance. Binding of a CBL protein to the regulatory NAF domain of a CIPK serine-threonine protein kinase lead to the activation of the kinase in a calcium-dependent manner. Operates in synergy with CIPK24/SOS2 to activate the pl…	0.68
CDPK1	XLG2	AT1G18890.1	AT4G34390.1	Calcium-dependent protein kinase 10; May play a role in signal transduction pathways that involve calcium as a second messenger. May be a positive regulator controlling stress signal transduction; Belongs to the protein kinase superfamily. Ser/Thr protein kinase family. CDPK subfamily	Extra-large guanine nucleotide-binding protein 2; Guanine nucleotide-binding proteins (G proteins) are involved as modulators or transducers in various transmembrane signaling systems (By similarity). Binds GTP with specificity. Plays a role in the root morphogenesis by regulation of the cell proliferation. Acts as a positive regulator in resistance to pathogen that triggers the salicylic acid (S…	0.729
HSP1	ABF4	AT4G14830.1	AT3G19290.3	17.6 kDa class II heat shock protein; Unknown protein; BEST Arabidopsis thaliana protein match is: unknown protein (TAIR:AT3G22530.1); Has 77 Blast hits to 77 proteins in 12 species: Archae - 0; Bacteria - 0; Metazoa - 0; Fungi - 0; Plants - 77; Viruses - 0; Other Eukaryotes - 0 (source: NCBI BLink)	ABSCISIC ACID-INSENSITIVE 5-like protein 7; Functions as transcriptional activator in the ABA- inducible expression of rd29B. Binds specifically to the ABA- responsive element (ABRE) of the rd29B gene promoter	0.519
HSP1	CDPK1	AT4G14830.1	AT1G18890.1	17.6 kDa class II heat shock protein; Unknown protein; BEST Arabidopsis thaliana protein match is: unknown protein (TAIR:AT3G22530.1); Has 77 Blast hits to 77 proteins in 12 species: Archae - 0; Bacteria - 0; Metazoa - 0; Fungi - 0; Plants - 77; Viruses - 0; Other Eukaryotes - 0 (source: NCBI BLink)	Calcium-dependent protein kinase 10; May play a role in signal transduction pathways that involve calcium as a second messenger. May be a positive regulator controlling stress signal transduction; Belongs to the protein kinase superfamily. Ser/Thr protein kinase family. CDPK subfamily	0.939
RBOHA	CDPK1	AT5G07390.1	AT1G18890.1	Respiratory burst oxidase homolog protein A; Calcium-dependent NADPH oxidase that generates superoxide; Belongs to the RBOH (TC 5.B.1.3) family	Calcium-dependent protein kinase 10; May play a role in signal transduction pathways that involve calcium as a second messenger. May be a positive regulator controlling stress signal transduction; Belongs to the protein kinase superfamily. Ser/Thr protein kinase family. CDPK subfamily	0.719
RBOHB	CDPK1	AT1G09090.2	AT1G18890.1	Respiratory burst oxidase homolog protein B; NADPH-oxidase AtrbohB plays a role in seed after-ripening. Major producer of superoxide in germinating seeds. AtrbohB pre-mRNA is alternatively spliced in seeds in a hormonally and developmentally regulated manner. ABA caused accumulation of AtrbohB- mRNA and prevented prevented AtrbohB-a mRNA expression in fresh seeds; Belongs to the RBOH (TC 5.B.1.3)…	Calcium-dependent protein kinase 10; May play a role in signal transduction pathways that involve calcium as a second messenger. May be a positive regulator controlling stress signal transduction; Belongs to the protein kinase superfamily. Ser/Thr protein kinase family. CDPK subfamily	0.815
RBOHD	CAM1	AT5G47910.1	AT5G37780.3	Respiratory burst oxidase homolog protein D; Calcium-dependent NADPH oxidase that generates superoxide. Involved in the generation of reactive oxygen species (ROS) during incompatible interactions with pathogens and in UV-B and abscisic acid ROS-dependent signaling. Might be required for ROS signal amplification during light stress; Belongs to the RBOH (TC 5.B.1.3) family	Calmodulin 1; Encodes a calmodulin that is involved in thigmomorphogenesis. Gene expression is rapidly induced upon a variety of abiotic stimuli, including water spray, subirrigation, wind, touch, wounding, or darkness	0.522
RBOHD	CDPK1	AT5G47910.1	AT1G18890.1	Respiratory burst oxidase homolog protein D; Calcium-dependent NADPH oxidase that generates superoxide. Involved in the generation of reactive oxygen species (ROS) during incompatible interactions with pathogens and in UV-B and abscisic acid ROS-dependent signaling. Might be required for ROS signal amplification during light stress; Belongs to the RBOH (TC 5.B.1.3) family	Calcium-dependent protein kinase 10; May play a role in signal transduction pathways that involve calcium as a second messenger. May be a positive regulator controlling stress signal transduction; Belongs to the protein kinase superfamily. Ser/Thr protein kinase family. CDPK subfamily	0.866
RBOHD	XLG2	AT5G47910.1	AT4G34390.1	Respiratory burst oxidase homolog protein D; Calcium-dependent NADPH oxidase that generates superoxide. Involved in the generation of reactive oxygen species (ROS) during incompatible interactions with pathogens and in UV-B and abscisic acid ROS-dependent signaling. Might be required for ROS signal amplification during light stress; Belongs to the RBOH (TC 5.B.1.3) family	Extra-large guanine nucleotide-binding protein 2; Guanine nucleotide-binding proteins (G proteins) are involved as modulators or transducers in various transmembrane signaling systems (By similarity). Binds GTP with specificity. Plays a role in the root morphogenesis by regulation of the cell proliferation. Acts as a positive regulator in resistance to pathogen that triggers the salicylic acid (S…	0.824
RBOHF	CAM1	AT1G64060.1	AT5G37780.3	Respiratory burst oxidase homolog protein F; Calcium-dependent NADPH oxidase that generates superoxide. Generates reactive oxygen species (ROS) during incompatible interactions with pathogens and is important in the regulation of the hypersensitive response (HR). Involved in abscisic acid-induced stomatal closing and in UV-B and abscisic acid ROS-dependent signaling; Belongs to the RBOH (TC 5.B.1…	Calmodulin 1; Encodes a calmodulin that is involved in thigmomorphogenesis. Gene expression is rapidly induced upon a variety of abiotic stimuli, including water spray, subirrigation, wind, touch, wounding, or darkness	0.594
RBOHF	CDPK1	AT1G64060.1	AT1G18890.1	Respiratory burst oxidase homolog protein F; Calcium-dependent NADPH oxidase that generates superoxide. Generates reactive oxygen species (ROS) during incompatible interactions with pathogens and is important in the regulation of the hypersensitive response (HR). Involved in abscisic acid-induced stomatal closing and in UV-B and abscisic acid ROS-dependent signaling; Belongs to the RBOH (TC 5.B.1…	Calcium-dependent protein kinase 10; May play a role in signal transduction pathways that involve calcium as a second messenger. May be a positive regulator controlling stress signal transduction; Belongs to the protein kinase superfamily. Ser/Thr protein kinase family. CDPK subfamily	0.782
RBOHF	SOS3	AT1G64060.1	AT5G24270.2	Respiratory burst oxidase homolog protein F; Calcium-dependent NADPH oxidase that generates superoxide. Generates reactive oxygen species (ROS) during incompatible interactions with pathogens and is important in the regulation of the hypersensitive response (HR). Involved in abscisic acid-induced stomatal closing and in UV-B and abscisic acid ROS-dependent signaling; Belongs to the RBOH (TC 5.B.1…	Calcium-binding EF-hand family protein; Acts as a calcium sensor involved in the regulatory pathway for the control of intracellular Na(+) and K(+) homeostasis and salt tolerance. Binding of a CBL protein to the regulatory NAF domain of a CIPK serine-threonine protein kinase lead to the activation of the kinase in a calcium-dependent manner. Operates in synergy with CIPK24/SOS2 to activate the pl…	0.511
RHD2	CDPK1	AT5G51060.1	AT1G18890.1	Respiratory burst oxidase homolog protein C; RHD2 (along with RHD3 and RHD4) is required for normal root hair elongation. Has NADPH oxidase activity. Gene is expressed in the elongation and differention zone in trichoblasts and elongating root hairs. RDH2 is localized to the growing tips of root hair cells. It is required for the production of reactive oxygen species in response to extracellular …	Calcium-dependent protein kinase 10; May play a role in signal transduction pathways that involve calcium as a second messenger. May be a positive regulator controlling stress signal transduction; Belongs to the protein kinase superfamily. Ser/Thr protein kinase family. CDPK subfamily	0.668
SOS3	CDPK1	AT5G24270.2	AT1G18890.1	Calcium-binding EF-hand family protein; Acts as a calcium sensor involved in the regulatory pathway for the control of intracellular Na(+) and K(+) homeostasis and salt tolerance. Binding of a CBL protein to the regulatory NAF domain of a CIPK serine-threonine protein kinase lead to the activation of the kinase in a calcium-dependent manner. Operates in synergy with CIPK24/SOS2 to activate the pl…	Calcium-dependent protein kinase 10; May play a role in signal transduction pathways that involve calcium as a second messenger. May be a positive regulator controlling stress signal transduction; Belongs to the protein kinase superfamily. Ser/Thr protein kinase family. CDPK subfamily	0.68
SOS3	RBOHF	AT5G24270.2	AT1G64060.1	Calcium-binding EF-hand family protein; Acts as a calcium sensor involved in the regulatory pathway for the control of intracellular Na(+) and K(+) homeostasis and salt tolerance. Binding of a CBL protein to the regulatory NAF domain of a CIPK serine-threonine protein kinase lead to the activation of the kinase in a calcium-dependent manner. Operates in synergy with CIPK24/SOS2 to activate the pl…	Respiratory burst oxidase homolog protein F; Calcium-dependent NADPH oxidase that generates superoxide. Generates reactive oxygen species (ROS) during incompatible interactions with pathogens and is important in the regulation of the hypersensitive response (HR). Involved in abscisic acid-induced stomatal closing and in UV-B and abscisic acid ROS-dependent signaling; Belongs to the RBOH (TC 5.B.1…	0.511
XLG2	CDPK1	AT4G34390.1	AT1G18890.1	Extra-large guanine nucleotide-binding protein 2; Guanine nucleotide-binding proteins (G proteins) are involved as modulators or transducers in various transmembrane signaling systems (By similarity). Binds GTP with specificity. Plays a role in the root morphogenesis by regulation of the cell proliferation. Acts as a positive regulator in resistance to pathogen that triggers the salicylic acid (S…	Calcium-dependent protein kinase 10; May play a role in signal transduction pathways that involve calcium as a second messenger. May be a positive regulator controlling stress signal transduction; Belongs to the protein kinase superfamily. Ser/Thr protein kinase family. CDPK subfamily	0.729
XLG2	RBOHD	AT4G34390.1	AT5G47910.1	Extra-large guanine nucleotide-binding protein 2; Guanine nucleotide-binding proteins (G proteins) are involved as modulators or transducers in various transmembrane signaling systems (By similarity). Binds GTP with specificity. Plays a role in the root morphogenesis by regulation of the cell proliferation. Acts as a positive regulator in resistance to pathogen that triggers the salicylic acid (S…	Respiratory burst oxidase homolog protein D; Calcium-dependent NADPH oxidase that generates superoxide. Involved in the generation of reactive oxygen species (ROS) during incompatible interactions with pathogens and in UV-B and abscisic acid ROS-dependent signaling. Might be required for ROS signal amplification during light stress; Belongs to the RBOH (TC 5.B.1.3) family	0.824
CaMK4
AT2G31220	AT3G50860	AT2G31220.1	AT3G50860.1	Basic helix-loop-helix (bHLH) DNA-binding superfamily protein; Its function is described as DNA binding, sequence-specific DNA binding transcription factor activity; Involved in regulation of transcription; Located in nucleus; Contains the following InterPro domains: Helix-loop-helix DNA-binding domain (InterPro:IPR001092), Helix-loop-helix DNA-binding (InterPro:IPR011598); BEST Arabidopsis thali…	Clathrin adaptor complex small chain family protein; Part of the AP-3 complex, an adaptor-related complex which seems to be clathrin-associated. The complex is associated with the Golgi region as well as more peripheral structures. It facilitates the budding of vesicles from the Golgi membrane and may be directly involved in trafficking to the vacuole. It also function in maintaining the identity…	0.792
AT2G31220	CaMK4	AT2G31220.1	AT2G46700.1	Basic helix-loop-helix (bHLH) DNA-binding superfamily protein; Its function is described as DNA binding, sequence-specific DNA binding transcription factor activity; Involved in regulation of transcription; Located in nucleus; Contains the following InterPro domains: Helix-loop-helix DNA-binding domain (InterPro:IPR001092), Helix-loop-helix DNA-binding (InterPro:IPR011598); BEST Arabidopsis thali…	CDPK-related kinase 3; May play a role in signal transduction pathways that involve calcium as a second messenger (By similarity). Serine/threonine kinase that phosphorylates histone H3 an GLN1-1	0.636
AT2G43460	AT5G05140	AT3G59540.1	AT5G05140.1	Ribosomal L38e protein family; Its function is described as structural constituent of ribosome; Involved in translation, ribosome biogenesis; Located in ribosome, cytosolic large ribosomal subunit; Expressed in 22 plant structures; Expressed during 13 growth stages; Contains the following InterPro domains: Ribosomal protein L38e (InterPro:IPR002675); BEST Arabidopsis thaliana protein match is: Ri…	Probable mediator of RNA polymerase II transcription subunit 26b; Component of the Mediator complex, a coactivator involved in the regulated transcription of nearly all RNA polymerase II-dependent genes. Mediator functions as a bridge to convey information from gene-specific regulatory proteins to the basal RNA polymerase II transcription machinery. The Mediator complex, having a compact conforma…	0.637
AT2G43460	CaMK4	AT3G59540.1	AT2G46700.1	Ribosomal L38e protein family; Its function is described as structural constituent of ribosome; Involved in translation, ribosome biogenesis; Located in ribosome, cytosolic large ribosomal subunit; Expressed in 22 plant structures; Expressed during 13 growth stages; Contains the following InterPro domains: Ribosomal protein L38e (InterPro:IPR002675); BEST Arabidopsis thaliana protein match is: Ri…	CDPK-related kinase 3; May play a role in signal transduction pathways that involve calcium as a second messenger (By similarity). Serine/threonine kinase that phosphorylates histone H3 an GLN1-1	0.691
AT2G43460	GGH2	AT3G59540.1	AT1G78680.1	Ribosomal L38e protein family; Its function is described as structural constituent of ribosome; Involved in translation, ribosome biogenesis; Located in ribosome, cytosolic large ribosomal subunit; Expressed in 22 plant structures; Expressed during 13 growth stages; Contains the following InterPro domains: Ribosomal protein L38e (InterPro:IPR002675); BEST Arabidopsis thaliana protein match is: Ri…	Gamma-glutamyl hydrolase 2; Cleaves the polyglutamate sidechains of folate polyglutamates in the vacuole. Is important for polyglutamyl tail length determination before vacuolar exit. Plays a role on folate stability and intracellular folate content. Has endopeptidase activity against 4- amino-10-methylpteroyl penta-, tetra-, tri- and di-gamma-L-glutamate substrates and is responsible for the pro…	0.579
AT2G43460	MEE34	AT3G59540.1	AT3G11270.1	Ribosomal L38e protein family; Its function is described as structural constituent of ribosome; Involved in translation, ribosome biogenesis; Located in ribosome, cytosolic large ribosomal subunit; Expressed in 22 plant structures; Expressed during 13 growth stages; Contains the following InterPro domains: Ribosomal protein L38e (InterPro:IPR002675); BEST Arabidopsis thaliana protein match is: Ri…	26S proteasome non-ATPase regulatory subunit 7 homolog B; Acts as a regulatory subunit of the 26S proteasome which is involved in the ATP-dependent degradation of ubiquitinated proteins	0.659
AT3G50860	AT2G31220	AT3G50860.1	AT2G31220.1	Clathrin adaptor complex small chain family protein; Part of the AP-3 complex, an adaptor-related complex which seems to be clathrin-associated. The complex is associated with the Golgi region as well as more peripheral structures. It facilitates the budding of vesicles from the Golgi membrane and may be directly involved in trafficking to the vacuole. It also function in maintaining the identity…	Basic helix-loop-helix (bHLH) DNA-binding superfamily protein; Its function is described as DNA binding, sequence-specific DNA binding transcription factor activity; Involved in regulation of transcription; Located in nucleus; Contains the following InterPro domains: Helix-loop-helix DNA-binding domain (InterPro:IPR001092), Helix-loop-helix DNA-binding (InterPro:IPR011598); BEST Arabidopsis thali…	0.792
AT3G50860	CaMK4	AT3G50860.1	AT2G46700.1	Clathrin adaptor complex small chain family protein; Part of the AP-3 complex, an adaptor-related complex which seems to be clathrin-associated. The complex is associated with the Golgi region as well as more peripheral structures. It facilitates the budding of vesicles from the Golgi membrane and may be directly involved in trafficking to the vacuole. It also function in maintaining the identity…	CDPK-related kinase 3; May play a role in signal transduction pathways that involve calcium as a second messenger (By similarity). Serine/threonine kinase that phosphorylates histone H3 an GLN1-1	0.747
AT5G05140	AT2G43460	AT5G05140.1	AT3G59540.1	Probable mediator of RNA polymerase II transcription subunit 26b; Component of the Mediator complex, a coactivator involved in the regulated transcription of nearly all RNA polymerase II-dependent genes. Mediator functions as a bridge to convey information from gene-specific regulatory proteins to the basal RNA polymerase II transcription machinery. The Mediator complex, having a compact conforma…	Ribosomal L38e protein family; Its function is described as structural constituent of ribosome; Involved in translation, ribosome biogenesis; Located in ribosome, cytosolic large ribosomal subunit; Expressed in 22 plant structures; Expressed during 13 growth stages; Contains the following InterPro domains: Ribosomal protein L38e (InterPro:IPR002675); BEST Arabidopsis thaliana protein match is: Ri…	0.637
AT5G05140	CaMK4	AT5G05140.1	AT2G46700.1	Probable mediator of RNA polymerase II transcription subunit 26b; Component of the Mediator complex, a coactivator involved in the regulated transcription of nearly all RNA polymerase II-dependent genes. Mediator functions as a bridge to convey information from gene-specific regulatory proteins to the basal RNA polymerase II transcription machinery. The Mediator complex, having a compact conforma…	CDPK-related kinase 3; May play a role in signal transduction pathways that involve calcium as a second messenger (By similarity). Serine/threonine kinase that phosphorylates histone H3 an GLN1-1	0.637
AT5G05140	GGH2	AT5G05140.1	AT1G78680.1	Probable mediator of RNA polymerase II transcription subunit 26b; Component of the Mediator complex, a coactivator involved in the regulated transcription of nearly all RNA polymerase II-dependent genes. Mediator functions as a bridge to convey information from gene-specific regulatory proteins to the basal RNA polymerase II transcription machinery. The Mediator complex, having a compact conforma…	Gamma-glutamyl hydrolase 2; Cleaves the polyglutamate sidechains of folate polyglutamates in the vacuole. Is important for polyglutamyl tail length determination before vacuolar exit. Plays a role on folate stability and intracellular folate content. Has endopeptidase activity against 4- amino-10-methylpteroyl penta-, tetra-, tri- and di-gamma-L-glutamate substrates and is responsible for the pro…	0.43
AT5G05140	MEE34	AT5G05140.1	AT3G11270.1	Probable mediator of RNA polymerase II transcription subunit 26b; Component of the Mediator complex, a coactivator involved in the regulated transcription of nearly all RNA polymerase II-dependent genes. Mediator functions as a bridge to convey information from gene-specific regulatory proteins to the basal RNA polymerase II transcription machinery. The Mediator complex, having a compact conforma…	26S proteasome non-ATPase regulatory subunit 7 homolog B; Acts as a regulatory subunit of the 26S proteasome which is involved in the ATP-dependent degradation of ubiquitinated proteins	0.721
CIB5	CaMK4	AT1G26260.1	AT2G46700.1	Cryptochrome-interacting basic-helix-loop-helix 5; Transcriptional activator involved in cell elongation. Regulates the expression of a subset of genes involved in cell expansion by binding to the G-box motif. Binds to chromatin DNA of the FT gene and promotes its expression, and thus triggers flowering in response to blue light	CDPK-related kinase 3; May play a role in signal transduction pathways that involve calcium as a second messenger (By similarity). Serine/threonine kinase that phosphorylates histone H3 an GLN1-1	0.625
CIB5	WRKY14	AT1G26260.1	AT1G30650.1	Cryptochrome-interacting basic-helix-loop-helix 5; Transcriptional activator involved in cell elongation. Regulates the expression of a subset of genes involved in cell expansion by binding to the G-box motif. Binds to chromatin DNA of the FT gene and promotes its expression, and thus triggers flowering in response to blue light	Probable WRKY transcription factor 14; Transcription factor. Interacts specifically with the W box (5'-(T)TGAC[CT]-3'), a frequently occurring elicitor- responsive cis-acting element (By similarity)	0.592
CaMK4	AT2G31220	AT2G46700.1	AT2G31220.1	CDPK-related kinase 3; May play a role in signal transduction pathways that involve calcium as a second messenger (By similarity). Serine/threonine kinase that phosphorylates histone H3 an GLN1-1	Basic helix-loop-helix (bHLH) DNA-binding superfamily protein; Its function is described as DNA binding, sequence-specific DNA binding transcription factor activity; Involved in regulation of transcription; Located in nucleus; Contains the following InterPro domains: Helix-loop-helix DNA-binding domain (InterPro:IPR001092), Helix-loop-helix DNA-binding (InterPro:IPR011598); BEST Arabidopsis thali…	0.636
CaMK4	AT2G43460	AT2G46700.1	AT3G59540.1	CDPK-related kinase 3; May play a role in signal transduction pathways that involve calcium as a second messenger (By similarity). Serine/threonine kinase that phosphorylates histone H3 an GLN1-1	Ribosomal L38e protein family; Its function is described as structural constituent of ribosome; Involved in translation, ribosome biogenesis; Located in ribosome, cytosolic large ribosomal subunit; Expressed in 22 plant structures; Expressed during 13 growth stages; Contains the following InterPro domains: Ribosomal protein L38e (InterPro:IPR002675); BEST Arabidopsis thaliana protein match is: Ri…	0.691
CaMK4	AT3G50860	AT2G46700.1	AT3G50860.1	CDPK-related kinase 3; May play a role in signal transduction pathways that involve calcium as a second messenger (By similarity). Serine/threonine kinase that phosphorylates histone H3 an GLN1-1	Clathrin adaptor complex small chain family protein; Part of the AP-3 complex, an adaptor-related complex which seems to be clathrin-associated. The complex is associated with the Golgi region as well as more peripheral structures. It facilitates the budding of vesicles from the Golgi membrane and may be directly involved in trafficking to the vacuole. It also function in maintaining the identity…	0.747
CaMK4	AT5G05140	AT2G46700.1	AT5G05140.1	CDPK-related kinase 3; May play a role in signal transduction pathways that involve calcium as a second messenger (By similarity). Serine/threonine kinase that phosphorylates histone H3 an GLN1-1	Probable mediator of RNA polymerase II transcription subunit 26b; Component of the Mediator complex, a coactivator involved in the regulated transcription of nearly all RNA polymerase II-dependent genes. Mediator functions as a bridge to convey information from gene-specific regulatory proteins to the basal RNA polymerase II transcription machinery. The Mediator complex, having a compact conforma…	0.637
CaMK4	CIB5	AT2G46700.1	AT1G26260.1	CDPK-related kinase 3; May play a role in signal transduction pathways that involve calcium as a second messenger (By similarity). Serine/threonine kinase that phosphorylates histone H3 an GLN1-1	Cryptochrome-interacting basic-helix-loop-helix 5; Transcriptional activator involved in cell elongation. Regulates the expression of a subset of genes involved in cell expansion by binding to the G-box motif. Binds to chromatin DNA of the FT gene and promotes its expression, and thus triggers flowering in response to blue light	0.625
CaMK4	ECT10	AT2G46700.1	AT5G58190.2	CDPK-related kinase 3; May play a role in signal transduction pathways that involve calcium as a second messenger (By similarity). Serine/threonine kinase that phosphorylates histone H3 an GLN1-1	Evolutionarily conserved C-terminal region 10 (ECT10); Contains the following InterPro domains: YTH domain (InterPro:IPR007275); BEST Arabidopsis thaliana protein match is: evolutionarily conserved C-terminal region 5 (TAIR:AT3G13060.2); Has 35333 Blast hits to 34131 proteins in 2444 species: Archae - 798; Bacteria - 22429; Metazoa - 974; Fungi - 991; Plants - 531; Viruses - 0; Other Eukaryotes -…	0.62
CaMK4	GGH2	AT2G46700.1	AT1G78680.1	CDPK-related kinase 3; May play a role in signal transduction pathways that involve calcium as a second messenger (By similarity). Serine/threonine kinase that phosphorylates histone H3 an GLN1-1	Gamma-glutamyl hydrolase 2; Cleaves the polyglutamate sidechains of folate polyglutamates in the vacuole. Is important for polyglutamyl tail length determination before vacuolar exit. Plays a role on folate stability and intracellular folate content. Has endopeptidase activity against 4- amino-10-methylpteroyl penta-, tetra-, tri- and di-gamma-L-glutamate substrates and is responsible for the pro…	0.653
CaMK4	GLN1-1	AT2G46700.1	AT5G37600.1	CDPK-related kinase 3; May play a role in signal transduction pathways that involve calcium as a second messenger (By similarity). Serine/threonine kinase that phosphorylates histone H3 an GLN1-1	Arabidopsis thaliana glutamine synthase clone r1; Glutamine synthetase cytosolic isozyme 1-1; High-affinity glutamine synthetase. May contribute to the homeostatic control of glutamine synthesis in roots	0.811
CaMK4	MEE34	AT2G46700.1	AT3G11270.1	CDPK-related kinase 3; May play a role in signal transduction pathways that involve calcium as a second messenger (By similarity). Serine/threonine kinase that phosphorylates histone H3 an GLN1-1	26S proteasome non-ATPase regulatory subunit 7 homolog B; Acts as a regulatory subunit of the 26S proteasome which is involved in the ATP-dependent degradation of ubiquitinated proteins	0.643
CaMK4	WRKY14	AT2G46700.1	AT1G30650.1	CDPK-related kinase 3; May play a role in signal transduction pathways that involve calcium as a second messenger (By similarity). Serine/threonine kinase that phosphorylates histone H3 an GLN1-1	Probable WRKY transcription factor 14; Transcription factor. Interacts specifically with the W box (5'-(T)TGAC[CT]-3'), a frequently occurring elicitor- responsive cis-acting element (By similarity)	0.724
ECT10	CaMK4	AT5G58190.2	AT2G46700.1	Evolutionarily conserved C-terminal region 10 (ECT10); Contains the following InterPro domains: YTH domain (InterPro:IPR007275); BEST Arabidopsis thaliana protein match is: evolutionarily conserved C-terminal region 5 (TAIR:AT3G13060.2); Has 35333 Blast hits to 34131 proteins in 2444 species: Archae - 798; Bacteria - 22429; Metazoa - 974; Fungi - 991; Plants - 531; Viruses - 0; Other Eukaryotes -…	CDPK-related kinase 3; May play a role in signal transduction pathways that involve calcium as a second messenger (By similarity). Serine/threonine kinase that phosphorylates histone H3 an GLN1-1	0.62
GGH2	AT2G43460	AT1G78680.1	AT3G59540.1	Gamma-glutamyl hydrolase 2; Cleaves the polyglutamate sidechains of folate polyglutamates in the vacuole. Is important for polyglutamyl tail length determination before vacuolar exit. Plays a role on folate stability and intracellular folate content. Has endopeptidase activity against 4- amino-10-methylpteroyl penta-, tetra-, tri- and di-gamma-L-glutamate substrates and is responsible for the pro…	Ribosomal L38e protein family; Its function is described as structural constituent of ribosome; Involved in translation, ribosome biogenesis; Located in ribosome, cytosolic large ribosomal subunit; Expressed in 22 plant structures; Expressed during 13 growth stages; Contains the following InterPro domains: Ribosomal protein L38e (InterPro:IPR002675); BEST Arabidopsis thaliana protein match is: Ri…	0.579
GGH2	AT5G05140	AT1G78680.1	AT5G05140.1	Gamma-glutamyl hydrolase 2; Cleaves the polyglutamate sidechains of folate polyglutamates in the vacuole. Is important for polyglutamyl tail length determination before vacuolar exit. Plays a role on folate stability and intracellular folate content. Has endopeptidase activity against 4- amino-10-methylpteroyl penta-, tetra-, tri- and di-gamma-L-glutamate substrates and is responsible for the pro…	Probable mediator of RNA polymerase II transcription subunit 26b; Component of the Mediator complex, a coactivator involved in the regulated transcription of nearly all RNA polymerase II-dependent genes. Mediator functions as a bridge to convey information from gene-specific regulatory proteins to the basal RNA polymerase II transcription machinery. The Mediator complex, having a compact conforma…	0.43
GGH2	CaMK4	AT1G78680.1	AT2G46700.1	Gamma-glutamyl hydrolase 2; Cleaves the polyglutamate sidechains of folate polyglutamates in the vacuole. Is important for polyglutamyl tail length determination before vacuolar exit. Plays a role on folate stability and intracellular folate content. Has endopeptidase activity against 4- amino-10-methylpteroyl penta-, tetra-, tri- and di-gamma-L-glutamate substrates and is responsible for the pro…	CDPK-related kinase 3; May play a role in signal transduction pathways that involve calcium as a second messenger (By similarity). Serine/threonine kinase that phosphorylates histone H3 an GLN1-1	0.653
GGH2	MEE34	AT1G78680.1	AT3G11270.1	Gamma-glutamyl hydrolase 2; Cleaves the polyglutamate sidechains of folate polyglutamates in the vacuole. Is important for polyglutamyl tail length determination before vacuolar exit. Plays a role on folate stability and intracellular folate content. Has endopeptidase activity against 4- amino-10-methylpteroyl penta-, tetra-, tri- and di-gamma-L-glutamate substrates and is responsible for the pro…	26S proteasome non-ATPase regulatory subunit 7 homolog B; Acts as a regulatory subunit of the 26S proteasome which is involved in the ATP-dependent degradation of ubiquitinated proteins	0.443
GLN1-1	CaMK4	AT5G37600.1	AT2G46700.1	Arabidopsis thaliana glutamine synthase clone r1; Glutamine synthetase cytosolic isozyme 1-1; High-affinity glutamine synthetase. May contribute to the homeostatic control of glutamine synthesis in roots	CDPK-related kinase 3; May play a role in signal transduction pathways that involve calcium as a second messenger (By similarity). Serine/threonine kinase that phosphorylates histone H3 an GLN1-1	0.811
MEE34	AT2G43460	AT3G11270.1	AT3G59540.1	26S proteasome non-ATPase regulatory subunit 7 homolog B; Acts as a regulatory subunit of the 26S proteasome which is involved in the ATP-dependent degradation of ubiquitinated proteins	Ribosomal L38e protein family; Its function is described as structural constituent of ribosome; Involved in translation, ribosome biogenesis; Located in ribosome, cytosolic large ribosomal subunit; Expressed in 22 plant structures; Expressed during 13 growth stages; Contains the following InterPro domains: Ribosomal protein L38e (InterPro:IPR002675); BEST Arabidopsis thaliana protein match is: Ri…	0.659
MEE34	AT5G05140	AT3G11270.1	AT5G05140.1	26S proteasome non-ATPase regulatory subunit 7 homolog B; Acts as a regulatory subunit of the 26S proteasome which is involved in the ATP-dependent degradation of ubiquitinated proteins	Probable mediator of RNA polymerase II transcription subunit 26b; Component of the Mediator complex, a coactivator involved in the regulated transcription of nearly all RNA polymerase II-dependent genes. Mediator functions as a bridge to convey information from gene-specific regulatory proteins to the basal RNA polymerase II transcription machinery. The Mediator complex, having a compact conforma…	0.721
MEE34	CaMK4	AT3G11270.1	AT2G46700.1	26S proteasome non-ATPase regulatory subunit 7 homolog B; Acts as a regulatory subunit of the 26S proteasome which is involved in the ATP-dependent degradation of ubiquitinated proteins	CDPK-related kinase 3; May play a role in signal transduction pathways that involve calcium as a second messenger (By similarity). Serine/threonine kinase that phosphorylates histone H3 an GLN1-1	0.643
MEE34	GGH2	AT3G11270.1	AT1G78680.1	26S proteasome non-ATPase regulatory subunit 7 homolog B; Acts as a regulatory subunit of the 26S proteasome which is involved in the ATP-dependent degradation of ubiquitinated proteins	Gamma-glutamyl hydrolase 2; Cleaves the polyglutamate sidechains of folate polyglutamates in the vacuole. Is important for polyglutamyl tail length determination before vacuolar exit. Plays a role on folate stability and intracellular folate content. Has endopeptidase activity against 4- amino-10-methylpteroyl penta-, tetra-, tri- and di-gamma-L-glutamate substrates and is responsible for the pro…	0.443
WRKY14	CIB5	AT1G30650.1	AT1G26260.1	Probable WRKY transcription factor 14; Transcription factor. Interacts specifically with the W box (5'-(T)TGAC[CT]-3'), a frequently occurring elicitor- responsive cis-acting element (By similarity)	Cryptochrome-interacting basic-helix-loop-helix 5; Transcriptional activator involved in cell elongation. Regulates the expression of a subset of genes involved in cell expansion by binding to the G-box motif. Binds to chromatin DNA of the FT gene and promotes its expression, and thus triggers flowering in response to blue light	0.592
WRKY14	CaMK4	AT1G30650.1	AT2G46700.1	Probable WRKY transcription factor 14; Transcription factor. Interacts specifically with the W box (5'-(T)TGAC[CT]-3'), a frequently occurring elicitor- responsive cis-acting element (By similarity)	CDPK-related kinase 3; May play a role in signal transduction pathways that involve calcium as a second messenger (By similarity). Serine/threonine kinase that phosphorylates histone H3 an GLN1-1	0.724
CBL1
SOS2	CBL1	AT5G35410.1	AT4G17615.1	CBL-interacting serine/threonine-protein kinase 24; Involved in the regulatory pathway for the control of intracellular Na(+) and K(+) homeostasis and salt tolerance. Activates the vacuolar H(+)/Ca(2+) antiporter CAX1 and operates in synergy with CBL4/SOS3 to activate the plasma membrane Na(+)/H(+) antiporter SOS1. CIPK serine-threonine protein kinases interact with CBL proteins. Binding of a CBL…	Serine/threonine-protein phosphatase 2b regulatory subunit; Calcineurin B-like protein 1; Acts as a calcium sensor involved in the signaling pathway during growth and development and in response to abiotic stresses. May function as a positive regulator of salt and drought responses and as a negative regulator of cold response. Contributes to the regulation of early stress-related CBF/DREB transcr…	0.999
SOS2	AKT1	AT5G35410.1	AT2G26650.1	CBL-interacting serine/threonine-protein kinase 24; Involved in the regulatory pathway for the control of intracellular Na(+) and K(+) homeostasis and salt tolerance. Activates the vacuolar H(+)/Ca(2+) antiporter CAX1 and operates in synergy with CBL4/SOS3 to activate the plasma membrane Na(+)/H(+) antiporter SOS1. CIPK serine-threonine protein kinases interact with CBL proteins. Binding of a CBL…	Potassium channel AKT1; Highly selective inward-rectifying potassium channel that mediate potassium uptake by plant roots in response to low K(+) conditions, by a calcium-, CBL-, and CIPK-dependent pathway. Positively regulated by phosphorylation by CIPK23. Negatively regulated by a kinase-independent regulatory mechanism involving a competing direct binding of CBL10. Involved in the stomatal reg…	0.855
SIP3	CBL1	AT4G30960.1	AT4G17615.1	CBL-interacting serine/threonine-protein kinase 6; CIPK serine-threonine protein kinases interact with CBL proteins. Binding of a CBL protein to the regulatory NAF domain of CIPK protein lead to the activation of the kinase in a calcium- dependent manner. Downstream of CBL1, CBL2, CBL3 and CBL9, regulates by phosphorylation the K(+) conductance and uptake of AKT1. Binds to CBL4 to modulate AKT2 a…	Serine/threonine-protein phosphatase 2b regulatory subunit; Calcineurin B-like protein 1; Acts as a calcium sensor involved in the signaling pathway during growth and development and in response to abiotic stresses. May function as a positive regulator of salt and drought responses and as a negative regulator of cold response. Contributes to the regulation of early stress-related CBF/DREB transcr…	0.992
SIP3	AKT1	AT4G30960.1	AT2G26650.1	CBL-interacting serine/threonine-protein kinase 6; CIPK serine-threonine protein kinases interact with CBL proteins. Binding of a CBL protein to the regulatory NAF domain of CIPK protein lead to the activation of the kinase in a calcium- dependent manner. Downstream of CBL1, CBL2, CBL3 and CBL9, regulates by phosphorylation the K(+) conductance and uptake of AKT1. Binds to CBL4 to modulate AKT2 a…	Potassium channel AKT1; Highly selective inward-rectifying potassium channel that mediate potassium uptake by plant roots in response to low K(+) conditions, by a calcium-, CBL-, and CIPK-dependent pathway. Positively regulated by phosphorylation by CIPK23. Negatively regulated by a kinase-independent regulatory mechanism involving a competing direct binding of CBL10. Involved in the stomatal reg…	0.948
CIPK9	CBL1	AT1G01140.3	AT4G17615.1	CBL-interacting serine/threonine-protein kinase 9; CIPK serine-threonine protein kinases interact with CBL proteins. Binding of a CBL protein to the regulatory NAF domain of CIPK protein lead to the activation of the kinase in a calcium- dependent manner. Involved in K(+) homeostasis under low-K(+) stress; Belongs to the protein kinase superfamily. CAMK Ser/Thr protein kinase family. SNF1 subfami…	Serine/threonine-protein phosphatase 2b regulatory subunit; Calcineurin B-like protein 1; Acts as a calcium sensor involved in the signaling pathway during growth and development and in response to abiotic stresses. May function as a positive regulator of salt and drought responses and as a negative regulator of cold response. Contributes to the regulation of early stress-related CBF/DREB transcr…	0.987
CIPK9	AKT1	AT1G01140.3	AT2G26650.1	CBL-interacting serine/threonine-protein kinase 9; CIPK serine-threonine protein kinases interact with CBL proteins. Binding of a CBL protein to the regulatory NAF domain of CIPK protein lead to the activation of the kinase in a calcium- dependent manner. Involved in K(+) homeostasis under low-K(+) stress; Belongs to the protein kinase superfamily. CAMK Ser/Thr protein kinase family. SNF1 subfami…	Potassium channel AKT1; Highly selective inward-rectifying potassium channel that mediate potassium uptake by plant roots in response to low K(+) conditions, by a calcium-, CBL-, and CIPK-dependent pathway. Positively regulated by phosphorylation by CIPK23. Negatively regulated by a kinase-independent regulatory mechanism involving a competing direct binding of CBL10. Involved in the stomatal reg…	0.733
CIPK8	CBL1	AT4G24400.1	AT4G17615.1	CBL-interacting serine/threonine-protein kinase 8; CIPK serine-threonine protein kinases interact with CBL proteins. Binding of a CBL protein to the regulatory NAF domain of CIPK protein lead to the activation of the kinase in a calcium- dependent manner (By similarity)	Serine/threonine-protein phosphatase 2b regulatory subunit; Calcineurin B-like protein 1; Acts as a calcium sensor involved in the signaling pathway during growth and development and in response to abiotic stresses. May function as a positive regulator of salt and drought responses and as a negative regulator of cold response. Contributes to the regulation of early stress-related CBF/DREB transcr…	0.97
CIPK8	AKT1	AT4G24400.1	AT2G26650.1	CBL-interacting serine/threonine-protein kinase 8; CIPK serine-threonine protein kinases interact with CBL proteins. Binding of a CBL protein to the regulatory NAF domain of CIPK protein lead to the activation of the kinase in a calcium- dependent manner (By similarity)	Potassium channel AKT1; Highly selective inward-rectifying potassium channel that mediate potassium uptake by plant roots in response to low K(+) conditions, by a calcium-, CBL-, and CIPK-dependent pathway. Positively regulated by phosphorylation by CIPK23. Negatively regulated by a kinase-independent regulatory mechanism involving a competing direct binding of CBL10. Involved in the stomatal reg…	0.704
CIPK7	CBL1	AT3G23000.1	AT4G17615.1	CBL-interacting serine/threonine-protein kinase 7; CIPK serine-threonine protein kinases interact with CBL proteins. Binding of a CBL protein to the regulatory NAF domain of CIPK protein lead to the activation of the kinase in a calcium- dependent manner (By similarity). Phosphorylates the rice sucrose synthase (SuSy) in vitro in an allosteric manner. Involved in cold response	Serine/threonine-protein phosphatase 2b regulatory subunit; Calcineurin B-like protein 1; Acts as a calcium sensor involved in the signaling pathway during growth and development and in response to abiotic stresses. May function as a positive regulator of salt and drought responses and as a negative regulator of cold response. Contributes to the regulation of early stress-related CBF/DREB transcr…	0.988
CIPK3	CBL1	AT2G26980.4	AT4G17615.1	CBL-interacting serine/threonine-protein kinase 3; Involved in the resistance to some abiotic stresses (e.g. high salt, hyperosmotic stress) in young seedlings, by regulating the expression of several stress-inducible genes (cold- and salt-induced genes but not drought-responsive genes). Required for the ABA response during germination. CIPK serine- threonine protein kinases interact with CBL pro…	Serine/threonine-protein phosphatase 2b regulatory subunit; Calcineurin B-like protein 1; Acts as a calcium sensor involved in the signaling pathway during growth and development and in response to abiotic stresses. May function as a positive regulator of salt and drought responses and as a negative regulator of cold response. Contributes to the regulation of early stress-related CBF/DREB transcr…	0.963
CIPK3	AKT1	AT2G26980.4	AT2G26650.1	CBL-interacting serine/threonine-protein kinase 3; Involved in the resistance to some abiotic stresses (e.g. high salt, hyperosmotic stress) in young seedlings, by regulating the expression of several stress-inducible genes (cold- and salt-induced genes but not drought-responsive genes). Required for the ABA response during germination. CIPK serine- threonine protein kinases interact with CBL pro…	Potassium channel AKT1; Highly selective inward-rectifying potassium channel that mediate potassium uptake by plant roots in response to low K(+) conditions, by a calcium-, CBL-, and CIPK-dependent pathway. Positively regulated by phosphorylation by CIPK23. Negatively regulated by a kinase-independent regulatory mechanism involving a competing direct binding of CBL10. Involved in the stomatal reg…	0.621
CIPK23	CBL1	AT1G30270.1	AT4G17615.1	CBL-interacting serine/threonine-protein kinase 23; CIPK serine-threonine protein kinases interact with CBL proteins. Binding of a CBL protein to the regulatory NAF domain of CIPK protein leads to activation of the kinase in a calcium- dependent manner. Downstream of CBL1, CBL2, CBL3 and CBL9, regulates by phosphorylation the K(+) conductance and uptake of AKT1 in low K(+) condition, in response …	Serine/threonine-protein phosphatase 2b regulatory subunit; Calcineurin B-like protein 1; Acts as a calcium sensor involved in the signaling pathway during growth and development and in response to abiotic stresses. May function as a positive regulator of salt and drought responses and as a negative regulator of cold response. Contributes to the regulation of early stress-related CBF/DREB transcr…	0.999
CIPK23	AKT1	AT1G30270.1	AT2G26650.1	CBL-interacting serine/threonine-protein kinase 23; CIPK serine-threonine protein kinases interact with CBL proteins. Binding of a CBL protein to the regulatory NAF domain of CIPK protein leads to activation of the kinase in a calcium- dependent manner. Downstream of CBL1, CBL2, CBL3 and CBL9, regulates by phosphorylation the K(+) conductance and uptake of AKT1 in low K(+) condition, in response …	Potassium channel AKT1; Highly selective inward-rectifying potassium channel that mediate potassium uptake by plant roots in response to low K(+) conditions, by a calcium-, CBL-, and CIPK-dependent pathway. Positively regulated by phosphorylation by CIPK23. Negatively regulated by a kinase-independent regulatory mechanism involving a competing direct binding of CBL10. Involved in the stomatal reg…	0.998
CIPK15	CBL1	AT5G01810.2	AT4G17615.1	CBL-interacting serine/threonine-protein kinase 15; CIPK serine-threonine protein kinases interact with CBL proteins. Binding of a CBL protein to the regulatory NAF domain of CIPK protein lead to the activation of the kinase in a calcium- dependent manner; Belongs to the protein kinase superfamily. CAMK Ser/Thr protein kinase family. SNF1 subfamily	Serine/threonine-protein phosphatase 2b regulatory subunit; Calcineurin B-like protein 1; Acts as a calcium sensor involved in the signaling pathway during growth and development and in response to abiotic stresses. May function as a positive regulator of salt and drought responses and as a negative regulator of cold response. Contributes to the regulation of early stress-related CBF/DREB transcr…	0.953
CIPK15	AKT1	AT5G01810.2	AT2G26650.1	CBL-interacting serine/threonine-protein kinase 15; CIPK serine-threonine protein kinases interact with CBL proteins. Binding of a CBL protein to the regulatory NAF domain of CIPK protein lead to the activation of the kinase in a calcium- dependent manner; Belongs to the protein kinase superfamily. CAMK Ser/Thr protein kinase family. SNF1 subfamily	Potassium channel AKT1; Highly selective inward-rectifying potassium channel that mediate potassium uptake by plant roots in response to low K(+) conditions, by a calcium-, CBL-, and CIPK-dependent pathway. Positively regulated by phosphorylation by CIPK23. Negatively regulated by a kinase-independent regulatory mechanism involving a competing direct binding of CBL10. Involved in the stomatal reg…	0.418
CIPK1	CBL1	AT3G17510.1	AT4G17615.1	5'-AMP-activated protein kinase, catalytic alpha subunit; CBL-interacting serine/threonine-protein kinase 1; CIPK serine-threonine protein kinases interact with CBL proteins. Binding of a CBL protein to the regulatory NAF domain of CIPK protein lead to the activation of the kinase in a calcium- dependent manner; Belongs to the protein kinase superfamily. CAMK Ser/Thr protein kinase family. SNF1 s…	Serine/threonine-protein phosphatase 2b regulatory subunit; Calcineurin B-like protein 1; Acts as a calcium sensor involved in the signaling pathway during growth and development and in response to abiotic stresses. May function as a positive regulator of salt and drought responses and as a negative regulator of cold response. Contributes to the regulation of early stress-related CBF/DREB transcr…	0.999
CBL1	SOS2	AT4G17615.1	AT5G35410.1	Serine/threonine-protein phosphatase 2b regulatory subunit; Calcineurin B-like protein 1; Acts as a calcium sensor involved in the signaling pathway during growth and development and in response to abiotic stresses. May function as a positive regulator of salt and drought responses and as a negative regulator of cold response. Contributes to the regulation of early stress-related CBF/DREB transcr…	CBL-interacting serine/threonine-protein kinase 24; Involved in the regulatory pathway for the control of intracellular Na(+) and K(+) homeostasis and salt tolerance. Activates the vacuolar H(+)/Ca(2+) antiporter CAX1 and operates in synergy with CBL4/SOS3 to activate the plasma membrane Na(+)/H(+) antiporter SOS1. CIPK serine-threonine protein kinases interact with CBL proteins. Binding of a CBL…	0.999
CBL1	SIP3	AT4G17615.1	AT4G30960.1	Serine/threonine-protein phosphatase 2b regulatory subunit; Calcineurin B-like protein 1; Acts as a calcium sensor involved in the signaling pathway during growth and development and in response to abiotic stresses. May function as a positive regulator of salt and drought responses and as a negative regulator of cold response. Contributes to the regulation of early stress-related CBF/DREB transcr…	CBL-interacting serine/threonine-protein kinase 6; CIPK serine-threonine protein kinases interact with CBL proteins. Binding of a CBL protein to the regulatory NAF domain of CIPK protein lead to the activation of the kinase in a calcium- dependent manner. Downstream of CBL1, CBL2, CBL3 and CBL9, regulates by phosphorylation the K(+) conductance and uptake of AKT1. Binds to CBL4 to modulate AKT2 a…	0.992
CBL1	CIPK9	AT4G17615.1	AT1G01140.3	Serine/threonine-protein phosphatase 2b regulatory subunit; Calcineurin B-like protein 1; Acts as a calcium sensor involved in the signaling pathway during growth and development and in response to abiotic stresses. May function as a positive regulator of salt and drought responses and as a negative regulator of cold response. Contributes to the regulation of early stress-related CBF/DREB transcr…	CBL-interacting serine/threonine-protein kinase 9; CIPK serine-threonine protein kinases interact with CBL proteins. Binding of a CBL protein to the regulatory NAF domain of CIPK protein lead to the activation of the kinase in a calcium- dependent manner. Involved in K(+) homeostasis under low-K(+) stress; Belongs to the protein kinase superfamily. CAMK Ser/Thr protein kinase family. SNF1 subfami…	0.987
CBL1	CIPK8	AT4G17615.1	AT4G24400.1	Serine/threonine-protein phosphatase 2b regulatory subunit; Calcineurin B-like protein 1; Acts as a calcium sensor involved in the signaling pathway during growth and development and in response to abiotic stresses. May function as a positive regulator of salt and drought responses and as a negative regulator of cold response. Contributes to the regulation of early stress-related CBF/DREB transcr…	CBL-interacting serine/threonine-protein kinase 8; CIPK serine-threonine protein kinases interact with CBL proteins. Binding of a CBL protein to the regulatory NAF domain of CIPK protein lead to the activation of the kinase in a calcium- dependent manner (By similarity)	0.97
SOS2	CBL1	AT5G35410.1	AT4G17615.1	CBL-interacting serine/threonine-protein kinase 24; Involved in the regulatory pathway for the control of intracellular Na(+) and K(+) homeostasis and salt tolerance. Activates the vacuolar H(+)/Ca(2+) antiporter CAX1 and operates in synergy with CBL4/SOS3 to activate the plasma membrane Na(+)/H(+) antiporter SOS1. CIPK serine-threonine protein kinases interact with CBL proteins. Binding of a CBL…	Serine/threonine-protein phosphatase 2b regulatory subunit; Calcineurin B-like protein 1; Acts as a calcium sensor involved in the signaling pathway during growth and development and in response to abiotic stresses. May function as a positive regulator of salt and drought responses and as a negative regulator of cold response. Contributes to the regulation of early stress-related CBF/DREB transcr…	0.999
SOS2	AKT1	AT5G35410.1	AT2G26650.1	CBL-interacting serine/threonine-protein kinase 24; Involved in the regulatory pathway for the control of intracellular Na(+) and K(+) homeostasis and salt tolerance. Activates the vacuolar H(+)/Ca(2+) antiporter CAX1 and operates in synergy with CBL4/SOS3 to activate the plasma membrane Na(+)/H(+) antiporter SOS1. CIPK serine-threonine protein kinases interact with CBL proteins. Binding of a CBL…	Potassium channel AKT1; Highly selective inward-rectifying potassium channel that mediate potassium uptake by plant roots in response to low K(+) conditions, by a calcium-, CBL-, and CIPK-dependent pathway. Positively regulated by phosphorylation by CIPK23. Negatively regulated by a kinase-independent regulatory mechanism involving a competing direct binding of CBL10. Involved in the stomatal reg…	0.855
SIP3	CBL1	AT4G30960.1	AT4G17615.1	CBL-interacting serine/threonine-protein kinase 6; CIPK serine-threonine protein kinases interact with CBL proteins. Binding of a CBL protein to the regulatory NAF domain of CIPK protein lead to the activation of the kinase in a calcium- dependent manner. Downstream of CBL1, CBL2, CBL3 and CBL9, regulates by phosphorylation the K(+) conductance and uptake of AKT1. Binds to CBL4 to modulate AKT2 a…	Serine/threonine-protein phosphatase 2b regulatory subunit; Calcineurin B-like protein 1; Acts as a calcium sensor involved in the signaling pathway during growth and development and in response to abiotic stresses. May function as a positive regulator of salt and drought responses and as a negative regulator of cold response. Contributes to the regulation of early stress-related CBF/DREB transcr…	0.992
SIP3	AKT1	AT4G30960.1	AT2G26650.1	CBL-interacting serine/threonine-protein kinase 6; CIPK serine-threonine protein kinases interact with CBL proteins. Binding of a CBL protein to the regulatory NAF domain of CIPK protein lead to the activation of the kinase in a calcium- dependent manner. Downstream of CBL1, CBL2, CBL3 and CBL9, regulates by phosphorylation the K(+) conductance and uptake of AKT1. Binds to CBL4 to modulate AKT2 a…	Potassium channel AKT1; Highly selective inward-rectifying potassium channel that mediate potassium uptake by plant roots in response to low K(+) conditions, by a calcium-, CBL-, and CIPK-dependent pathway. Positively regulated by phosphorylation by CIPK23. Negatively regulated by a kinase-independent regulatory mechanism involving a competing direct binding of CBL10. Involved in the stomatal reg…	0.948
CIPK9	CBL1	AT1G01140.3	AT4G17615.1	CBL-interacting serine/threonine-protein kinase 9; CIPK serine-threonine protein kinases interact with CBL proteins. Binding of a CBL protein to the regulatory NAF domain of CIPK protein lead to the activation of the kinase in a calcium- dependent manner. Involved in K(+) homeostasis under low-K(+) stress; Belongs to the protein kinase superfamily. CAMK Ser/Thr protein kinase family. SNF1 subfami…	Serine/threonine-protein phosphatase 2b regulatory subunit; Calcineurin B-like protein 1; Acts as a calcium sensor involved in the signaling pathway during growth and development and in response to abiotic stresses. May function as a positive regulator of salt and drought responses and as a negative regulator of cold response. Contributes to the regulation of early stress-related CBF/DREB transcr…	0.987
CIPK9	AKT1	AT1G01140.3	AT2G26650.1	CBL-interacting serine/threonine-protein kinase 9; CIPK serine-threonine protein kinases interact with CBL proteins. Binding of a CBL protein to the regulatory NAF domain of CIPK protein lead to the activation of the kinase in a calcium- dependent manner. Involved in K(+) homeostasis under low-K(+) stress; Belongs to the protein kinase superfamily. CAMK Ser/Thr protein kinase family. SNF1 subfami…	Potassium channel AKT1; Highly selective inward-rectifying potassium channel that mediate potassium uptake by plant roots in response to low K(+) conditions, by a calcium-, CBL-, and CIPK-dependent pathway. Positively regulated by phosphorylation by CIPK23. Negatively regulated by a kinase-independent regulatory mechanism involving a competing direct binding of CBL10. Involved in the stomatal reg…	0.733
CIPK8	CBL1	AT4G24400.1	AT4G17615.1	CBL-interacting serine/threonine-protein kinase 8; CIPK serine-threonine protein kinases interact with CBL proteins. Binding of a CBL protein to the regulatory NAF domain of CIPK protein lead to the activation of the kinase in a calcium- dependent manner (By similarity)	Serine/threonine-protein phosphatase 2b regulatory subunit; Calcineurin B-like protein 1; Acts as a calcium sensor involved in the signaling pathway during growth and development and in response to abiotic stresses. May function as a positive regulator of salt and drought responses and as a negative regulator of cold response. Contributes to the regulation of early stress-related CBF/DREB transcr…	0.97
CIPK8	AKT1	AT4G24400.1	AT2G26650.1	CBL-interacting serine/threonine-protein kinase 8; CIPK serine-threonine protein kinases interact with CBL proteins. Binding of a CBL protein to the regulatory NAF domain of CIPK protein lead to the activation of the kinase in a calcium- dependent manner (By similarity)	Potassium channel AKT1; Highly selective inward-rectifying potassium channel that mediate potassium uptake by plant roots in response to low K(+) conditions, by a calcium-, CBL-, and CIPK-dependent pathway. Positively regulated by phosphorylation by CIPK23. Negatively regulated by a kinase-independent regulatory mechanism involving a competing direct binding of CBL10. Involved in the stomatal reg…	0.704
CIPK7	CBL1	AT3G23000.1	AT4G17615.1	CBL-interacting serine/threonine-protein kinase 7; CIPK serine-threonine protein kinases interact with CBL proteins. Binding of a CBL protein to the regulatory NAF domain of CIPK protein lead to the activation of the kinase in a calcium- dependent manner (By similarity). Phosphorylates the rice sucrose synthase (SuSy) in vitro in an allosteric manner. Involved in cold response	Serine/threonine-protein phosphatase 2b regulatory subunit; Calcineurin B-like protein 1; Acts as a calcium sensor involved in the signaling pathway during growth and development and in response to abiotic stresses. May function as a positive regulator of salt and drought responses and as a negative regulator of cold response. Contributes to the regulation of early stress-related CBF/DREB transcr…	0.988
CIPK3	CBL1	AT2G26980.4	AT4G17615.1	CBL-interacting serine/threonine-protein kinase 3; Involved in the resistance to some abiotic stresses (e.g. high salt, hyperosmotic stress) in young seedlings, by regulating the expression of several stress-inducible genes (cold- and salt-induced genes but not drought-responsive genes). Required for the ABA response during germination. CIPK serine- threonine protein kinases interact with CBL pro…	Serine/threonine-protein phosphatase 2b regulatory subunit; Calcineurin B-like protein 1; Acts as a calcium sensor involved in the signaling pathway during growth and development and in response to abiotic stresses. May function as a positive regulator of salt and drought responses and as a negative regulator of cold response. Contributes to the regulation of early stress-related CBF/DREB transcr…	0.963
CIPK3	AKT1	AT2G26980.4	AT2G26650.1	CBL-interacting serine/threonine-protein kinase 3; Involved in the resistance to some abiotic stresses (e.g. high salt, hyperosmotic stress) in young seedlings, by regulating the expression of several stress-inducible genes (cold- and salt-induced genes but not drought-responsive genes). Required for the ABA response during germination. CIPK serine- threonine protein kinases interact with CBL pro…	Potassium channel AKT1; Highly selective inward-rectifying potassium channel that mediate potassium uptake by plant roots in response to low K(+) conditions, by a calcium-, CBL-, and CIPK-dependent pathway. Positively regulated by phosphorylation by CIPK23. Negatively regulated by a kinase-independent regulatory mechanism involving a competing direct binding of CBL10. Involved in the stomatal reg…	0.621
CIPK23	CBL1	AT1G30270.1	AT4G17615.1	CBL-interacting serine/threonine-protein kinase 23; CIPK serine-threonine protein kinases interact with CBL proteins. Binding of a CBL protein to the regulatory NAF domain of CIPK protein leads to activation of the kinase in a calcium- dependent manner. Downstream of CBL1, CBL2, CBL3 and CBL9, regulates by phosphorylation the K(+) conductance and uptake of AKT1 in low K(+) condition, in response …	Serine/threonine-protein phosphatase 2b regulatory subunit; Calcineurin B-like protein 1; Acts as a calcium sensor involved in the signaling pathway during growth and development and in response to abiotic stresses. May function as a positive regulator of salt and drought responses and as a negative regulator of cold response. Contributes to the regulation of early stress-related CBF/DREB transcr…	0.999
CIPK23	AKT1	AT1G30270.1	AT2G26650.1	CBL-interacting serine/threonine-protein kinase 23; CIPK serine-threonine protein kinases interact with CBL proteins. Binding of a CBL protein to the regulatory NAF domain of CIPK protein leads to activation of the kinase in a calcium- dependent manner. Downstream of CBL1, CBL2, CBL3 and CBL9, regulates by phosphorylation the K(+) conductance and uptake of AKT1 in low K(+) condition, in response …	Potassium channel AKT1; Highly selective inward-rectifying potassium channel that mediate potassium uptake by plant roots in response to low K(+) conditions, by a calcium-, CBL-, and CIPK-dependent pathway. Positively regulated by phosphorylation by CIPK23. Negatively regulated by a kinase-independent regulatory mechanism involving a competing direct binding of CBL10. Involved in the stomatal reg…	0.998
CIPK15	CBL1	AT5G01810.2	AT4G17615.1	CBL-interacting serine/threonine-protein kinase 15; CIPK serine-threonine protein kinases interact with CBL proteins. Binding of a CBL protein to the regulatory NAF domain of CIPK protein lead to the activation of the kinase in a calcium- dependent manner; Belongs to the protein kinase superfamily. CAMK Ser/Thr protein kinase family. SNF1 subfamily	Serine/threonine-protein phosphatase 2b regulatory subunit; Calcineurin B-like protein 1; Acts as a calcium sensor involved in the signaling pathway during growth and development and in response to abiotic stresses. May function as a positive regulator of salt and drought responses and as a negative regulator of cold response. Contributes to the regulation of early stress-related CBF/DREB transcr…	0.953
CIPK15	AKT1	AT5G01810.2	AT2G26650.1	CBL-interacting serine/threonine-protein kinase 15; CIPK serine-threonine protein kinases interact with CBL proteins. Binding of a CBL protein to the regulatory NAF domain of CIPK protein lead to the activation of the kinase in a calcium- dependent manner; Belongs to the protein kinase superfamily. CAMK Ser/Thr protein kinase family. SNF1 subfamily	Potassium channel AKT1; Highly selective inward-rectifying potassium channel that mediate potassium uptake by plant roots in response to low K(+) conditions, by a calcium-, CBL-, and CIPK-dependent pathway. Positively regulated by phosphorylation by CIPK23. Negatively regulated by a kinase-independent regulatory mechanism involving a competing direct binding of CBL10. Involved in the stomatal reg…	0.418
CIPK1	CBL1	AT3G17510.1	AT4G17615.1	5'-AMP-activated protein kinase, catalytic alpha subunit; CBL-interacting serine/threonine-protein kinase 1; CIPK serine-threonine protein kinases interact with CBL proteins. Binding of a CBL protein to the regulatory NAF domain of CIPK protein lead to the activation of the kinase in a calcium- dependent manner; Belongs to the protein kinase superfamily. CAMK Ser/Thr protein kinase family. SNF1 s…	Serine/threonine-protein phosphatase 2b regulatory subunit; Calcineurin B-like protein 1; Acts as a calcium sensor involved in the signaling pathway during growth and development and in response to abiotic stresses. May function as a positive regulator of salt and drought responses and as a negative regulator of cold response. Contributes to the regulation of early stress-related CBF/DREB transcr…	0.999
CBL1	SOS2	AT4G17615.1	AT5G35410.1	Serine/threonine-protein phosphatase 2b regulatory subunit; Calcineurin B-like protein 1; Acts as a calcium sensor involved in the signaling pathway during growth and development and in response to abiotic stresses. May function as a positive regulator of salt and drought responses and as a negative regulator of cold response. Contributes to the regulation of early stress-related CBF/DREB transcr…	CBL-interacting serine/threonine-protein kinase 24; Involved in the regulatory pathway for the control of intracellular Na(+) and K(+) homeostasis and salt tolerance. Activates the vacuolar H(+)/Ca(2+) antiporter CAX1 and operates in synergy with CBL4/SOS3 to activate the plasma membrane Na(+)/H(+) antiporter SOS1. CIPK serine-threonine protein kinases interact with CBL proteins. Binding of a CBL…	0.999
CBL1	SIP3	AT4G17615.1	AT4G30960.1	Serine/threonine-protein phosphatase 2b regulatory subunit; Calcineurin B-like protein 1; Acts as a calcium sensor involved in the signaling pathway during growth and development and in response to abiotic stresses. May function as a positive regulator of salt and drought responses and as a negative regulator of cold response. Contributes to the regulation of early stress-related CBF/DREB transcr…	CBL-interacting serine/threonine-protein kinase 6; CIPK serine-threonine protein kinases interact with CBL proteins. Binding of a CBL protein to the regulatory NAF domain of CIPK protein lead to the activation of the kinase in a calcium- dependent manner. Downstream of CBL1, CBL2, CBL3 and CBL9, regulates by phosphorylation the K(+) conductance and uptake of AKT1. Binds to CBL4 to modulate AKT2 a…	0.992
CBL1	CIPK9	AT4G17615.1	AT1G01140.3	Serine/threonine-protein phosphatase 2b regulatory subunit; Calcineurin B-like protein 1; Acts as a calcium sensor involved in the signaling pathway during growth and development and in response to abiotic stresses. May function as a positive regulator of salt and drought responses and as a negative regulator of cold response. Contributes to the regulation of early stress-related CBF/DREB transcr…	CBL-interacting serine/threonine-protein kinase 9; CIPK serine-threonine protein kinases interact with CBL proteins. Binding of a CBL protein to the regulatory NAF domain of CIPK protein lead to the activation of the kinase in a calcium- dependent manner. Involved in K(+) homeostasis under low-K(+) stress; Belongs to the protein kinase superfamily. CAMK Ser/Thr protein kinase family. SNF1 subfami…	0.987
CBL1	CIPK8	AT4G17615.1	AT4G24400.1	Serine/threonine-protein phosphatase 2b regulatory subunit; Calcineurin B-like protein 1; Acts as a calcium sensor involved in the signaling pathway during growth and development and in response to abiotic stresses. May function as a positive regulator of salt and drought responses and as a negative regulator of cold response. Contributes to the regulation of early stress-related CBF/DREB transcr…	CBL-interacting serine/threonine-protein kinase 8; CIPK serine-threonine protein kinases interact with CBL proteins. Binding of a CBL protein to the regulatory NAF domain of CIPK protein lead to the activation of the kinase in a calcium- dependent manner (By similarity)	0.97
CiML/ CML 8
ZWI	TPC1	AT5G65930.3	AT4G03560.1	Kinesin-like calmodulin-binding protein (zwichel); Minus-end microtubule-dependent motor protein involved in the regulation of cell division and trichome morphogenesis through microtubules bundling. Possesses basal and microtubule-stimulated ATPase activities. Acts as a hub that brings together microtubules and actin filaments to modulate the cytoskeleton during trichome formation and morphogenes…	Two pore calcium channel protein 1; Encodes a depolarization-activated Ca(2+) channel. Anti-sense experiments with this gene as well as Sucrose-H(+) symporters and complementation of yeast sucrose uptake mutant cch1 suggest that this protein mediates a voltage-activated Ca(2+ )influx. Mutants lack detectable SV channel activity suggesting TPC1 is essential component of the SV channel. Patch clamp…	0.688
ZWI	CAM8	AT5G65930.3	AT4G14640.1	Kinesin-like calmodulin-binding protein (zwichel); Minus-end microtubule-dependent motor protein involved in the regulation of cell division and trichome morphogenesis through microtubules bundling. Possesses basal and microtubule-stimulated ATPase activities. Acts as a hub that brings together microtubules and actin filaments to modulate the cytoskeleton during trichome formation and morphogenes…	Calcium-binding protein cml; Calmodulin-like protein 8; Encodes a divergent member of calmodulin, which is an EF-hand family of Ca2+-binding proteins. This gene is expressed in leaves, flowers and siliques. The gene functionally complements yeast calmodulin 1 (CAM1). Also the protein does not form formed a complex with a basic amphiphilic helical peptide in the presence of Ca2+ in vitro. Authors …	0.585
TPC1	ZWI	AT4G03560.1	AT5G65930.3	Two pore calcium channel protein 1; Encodes a depolarization-activated Ca(2+) channel. Anti-sense experiments with this gene as well as Sucrose-H(+) symporters and complementation of yeast sucrose uptake mutant cch1 suggest that this protein mediates a voltage-activated Ca(2+ )influx. Mutants lack detectable SV channel activity suggesting TPC1 is essential component of the SV channel. Patch clamp…	Kinesin-like calmodulin-binding protein (zwichel); Minus-end microtubule-dependent motor protein involved in the regulation of cell division and trichome morphogenesis through microtubules bundling. Possesses basal and microtubule-stimulated ATPase activities. Acts as a hub that brings together microtubules and actin filaments to modulate the cytoskeleton during trichome formation and morphogenes…	0.688
TPC1	CNBT1	AT4G03560.1	AT3G17700.1	Two pore calcium channel protein 1; Encodes a depolarization-activated Ca(2+) channel. Anti-sense experiments with this gene as well as Sucrose-H(+) symporters and complementation of yeast sucrose uptake mutant cch1 suggest that this protein mediates a voltage-activated Ca(2+ )influx. Mutants lack detectable SV channel activity suggesting TPC1 is essential component of the SV channel. Patch clamp…	Probable cyclic nucleotide-gated ion channel 20, chloroplastic; Cyclic nucleotide-binding transporter 1, member of a family of cyclic nucleotide gated channels	0.401
TPC1	CAM8	AT4G03560.1	AT4G14640.1	Two pore calcium channel protein 1; Encodes a depolarization-activated Ca(2+) channel. Anti-sense experiments with this gene as well as Sucrose-H(+) symporters and complementation of yeast sucrose uptake mutant cch1 suggest that this protein mediates a voltage-activated Ca(2+ )influx. Mutants lack detectable SV channel activity suggesting TPC1 is essential component of the SV channel. Patch clamp…	Calcium-binding protein cml; Calmodulin-like protein 8; Encodes a divergent member of calmodulin, which is an EF-hand family of Ca2+-binding proteins. This gene is expressed in leaves, flowers and siliques. The gene functionally complements yeast calmodulin 1 (CAM1). Also the protein does not form formed a complex with a basic amphiphilic helical peptide in the presence of Ca2+ in vitro. Authors …	0.694
NOA1	CAM8	AT3G47450.1	AT4G14640.1	P-loop containing nucleoside triphosphate hydrolases superfamily protein; Encodes a protein with similarity to the bacterial YqeH GTPase required for proper ribosome assembly. In Arabidopsis, mutant analyses show that this protein regulates growth and hormonal signaling in plants. It also attenuates oxidative stress and reactive oxygen species (ROS). It also seems to be involved in regulating lea…	Calcium-binding protein cml; Calmodulin-like protein 8; Encodes a divergent member of calmodulin, which is an EF-hand family of Ca2+-binding proteins. This gene is expressed in leaves, flowers and siliques. The gene functionally complements yeast calmodulin 1 (CAM1). Also the protein does not form formed a complex with a basic amphiphilic helical peptide in the presence of Ca2+ in vitro. Authors …	0.6
CNGC4	CAM8	AT5G54250.2	AT4G14640.1	Cyclic nucleotide-gated cation channel 4; Member of Cyclic nucleotide gated channel family, downstream component of the signaling pathways leading to HR resistance. mutant plants exhibit gene-for-gene disease resistance against avirulent Pseudomonas syringae despite the near-complete absence of the hypersensitive response (HR). Salicylic acid accumulation in dnd2 mutants is completely PAD4-indepe…	Calcium-binding protein cml; Calmodulin-like protein 8; Encodes a divergent member of calmodulin, which is an EF-hand family of Ca2+-binding proteins. This gene is expressed in leaves, flowers and siliques. The gene functionally complements yeast calmodulin 1 (CAM1). Also the protein does not form formed a complex with a basic amphiphilic helical peptide in the presence of Ca2+ in vitro. Authors …	0.561
CNBT1	TPC1	AT3G17700.1	AT4G03560.1	Probable cyclic nucleotide-gated ion channel 20, chloroplastic; Cyclic nucleotide-binding transporter 1, member of a family of cyclic nucleotide gated channels	Two pore calcium channel protein 1; Encodes a depolarization-activated Ca(2+) channel. Anti-sense experiments with this gene as well as Sucrose-H(+) symporters and complementation of yeast sucrose uptake mutant cch1 suggest that this protein mediates a voltage-activated Ca(2+ )influx. Mutants lack detectable SV channel activity suggesting TPC1 is essential component of the SV channel. Patch clamp…	0.401
CNBT1	CAM8	AT3G17700.1	AT4G14640.1	Probable cyclic nucleotide-gated ion channel 20, chloroplastic; Cyclic nucleotide-binding transporter 1, member of a family of cyclic nucleotide gated channels	Calcium-binding protein cml; Calmodulin-like protein 8; Encodes a divergent member of calmodulin, which is an EF-hand family of Ca2+-binding proteins. This gene is expressed in leaves, flowers and siliques. The gene functionally complements yeast calmodulin 1 (CAM1). Also the protein does not form formed a complex with a basic amphiphilic helical peptide in the presence of Ca2+ in vitro. Authors …	0.576
CAMS1	CAM8	AT1G78955.1	AT4G14640.1	Camelliol C synthase 1; Converts oxidosqualene to camelliol C. Minor production of achilleol and beta-amyrin	Calcium-binding protein cml; Calmodulin-like protein 8; Encodes a divergent member of calmodulin, which is an EF-hand family of Ca2+-binding proteins. This gene is expressed in leaves, flowers and siliques. The gene functionally complements yeast calmodulin 1 (CAM1). Also the protein does not form formed a complex with a basic amphiphilic helical peptide in the presence of Ca2+ in vitro. Authors …	0.59
CAM8	ZWI	AT4G14640.1	AT5G65930.3	Calcium-binding protein cml; Calmodulin-like protein 8; Encodes a divergent member of calmodulin, which is an EF-hand family of Ca2+-binding proteins. This gene is expressed in leaves, flowers and siliques. The gene functionally complements yeast calmodulin 1 (CAM1). Also the protein does not form formed a complex with a basic amphiphilic helical peptide in the presence of Ca2+ in vitro. Authors …	Kinesin-like calmodulin-binding protein (zwichel); Minus-end microtubule-dependent motor protein involved in the regulation of cell division and trichome morphogenesis through microtubules bundling. Possesses basal and microtubule-stimulated ATPase activities. Acts as a hub that brings together microtubules and actin filaments to modulate the cytoskeleton during trichome formation and morphogenes…	0.585
CAM8	TPC1	AT4G14640.1	AT4G03560.1	Calcium-binding protein cml; Calmodulin-like protein 8; Encodes a divergent member of calmodulin, which is an EF-hand family of Ca2+-binding proteins. This gene is expressed in leaves, flowers and siliques. The gene functionally complements yeast calmodulin 1 (CAM1). Also the protein does not form formed a complex with a basic amphiphilic helical peptide in the presence of Ca2+ in vitro. Authors …	Two pore calcium channel protein 1; Encodes a depolarization-activated Ca(2+) channel. Anti-sense experiments with this gene as well as Sucrose-H(+) symporters and complementation of yeast sucrose uptake mutant cch1 suggest that this protein mediates a voltage-activated Ca(2+ )influx. Mutants lack detectable SV channel activity suggesting TPC1 is essential component of the SV channel. Patch clamp…	0.694
CAM8	NOA1	AT4G14640.1	AT3G47450.1	Calcium-binding protein cml; Calmodulin-like protein 8; Encodes a divergent member of calmodulin, which is an EF-hand family of Ca2+-binding proteins. This gene is expressed in leaves, flowers and siliques. The gene functionally complements yeast calmodulin 1 (CAM1). Also the protein does not form formed a complex with a basic amphiphilic helical peptide in the presence of Ca2+ in vitro. Authors …	P-loop containing nucleoside triphosphate hydrolases superfamily protein; Encodes a protein with similarity to the bacterial YqeH GTPase required for proper ribosome assembly. In Arabidopsis, mutant analyses show that this protein regulates growth and hormonal signaling in plants. It also attenuates oxidative stress and reactive oxygen species (ROS). It also seems to be involved in regulating lea…	0.6
CAM8	CNGC4	AT4G14640.1	AT5G54250.2	Calcium-binding protein cml; Calmodulin-like protein 8; Encodes a divergent member of calmodulin, which is an EF-hand family of Ca2+-binding proteins. This gene is expressed in leaves, flowers and siliques. The gene functionally complements yeast calmodulin 1 (CAM1). Also the protein does not form formed a complex with a basic amphiphilic helical peptide in the presence of Ca2+ in vitro. Authors …	Cyclic nucleotide-gated cation channel 4; Member of Cyclic nucleotide gated channel family, downstream component of the signaling pathways leading to HR resistance. mutant plants exhibit gene-for-gene disease resistance against avirulent Pseudomonas syringae despite the near-complete absence of the hypersensitive response (HR). Salicylic acid accumulation in dnd2 mutants is completely PAD4-indepe…	0.561
CAM8	CNBT1	AT4G14640.1	AT3G17700.1	Calcium-binding protein cml; Calmodulin-like protein 8; Encodes a divergent member of calmodulin, which is an EF-hand family of Ca2+-binding proteins. This gene is expressed in leaves, flowers and siliques. The gene functionally complements yeast calmodulin 1 (CAM1). Also the protein does not form formed a complex with a basic amphiphilic helical peptide in the presence of Ca2+ in vitro. Authors …	Probable cyclic nucleotide-gated ion channel 20, chloroplastic; Cyclic nucleotide-binding transporter 1, member of a family of cyclic nucleotide gated channels	0.576
CAM8	CAMS1	AT4G14640.1	AT1G78955.1	Calcium-binding protein cml; Calmodulin-like protein 8; Encodes a divergent member of calmodulin, which is an EF-hand family of Ca2+-binding proteins. This gene is expressed in leaves, flowers and siliques. The gene functionally complements yeast calmodulin 1 (CAM1). Also the protein does not form formed a complex with a basic amphiphilic helical peptide in the presence of Ca2+ in vitro. Authors …	Camelliol C synthase 1; Converts oxidosqualene to camelliol C. Minor production of achilleol and beta-amyrin	0.59
CAM8	AT2G36680	AT4G14640.1	AT2G36680.1	Calcium-binding protein cml; Calmodulin-like protein 8; Encodes a divergent member of calmodulin, which is an EF-hand family of Ca2+-binding proteins. This gene is expressed in leaves, flowers and siliques. The gene functionally complements yeast calmodulin 1 (CAM1). Also the protein does not form formed a complex with a basic amphiphilic helical peptide in the presence of Ca2+ in vitro. Authors …	Vacuolar protein-sorting-associated protein 37 homolog 2; Component of the ESCRT-I complex (endosomal sorting complex required for transport I), a regulator of vesicular trafficking process. Required for the sorting of endocytic ubiquitinated cargos into multivesicular bodies (MVBs) (By similarity); Belongs to the VPS37 family	0.627
CAM8	AT2G01210	AT4G14640.1	AT2G01210.1	Calcium-binding protein cml; Calmodulin-like protein 8; Encodes a divergent member of calmodulin, which is an EF-hand family of Ca2+-binding proteins. This gene is expressed in leaves, flowers and siliques. The gene functionally complements yeast calmodulin 1 (CAM1). Also the protein does not form formed a complex with a basic amphiphilic helical peptide in the presence of Ca2+ in vitro. Authors …	Leucine-rich repeat protein kinase family protein; Receptor protein kinase acting as an integrator for intracellular calcium and heterotrimeric G protein signaling with extracellular signals during early zygote development. Involved in modulating the asymmetric division of zygote and the cell fate determination of its daughter cells	0.698
CAM8	AT1G73440	AT4G14640.1	AT1G73440.1	Calcium-binding protein cml; Calmodulin-like protein 8; Encodes a divergent member of calmodulin, which is an EF-hand family of Ca2+-binding proteins. This gene is expressed in leaves, flowers and siliques. The gene functionally complements yeast calmodulin 1 (CAM1). Also the protein does not form formed a complex with a basic amphiphilic helical peptide in the presence of Ca2+ in vitro. Authors …	Uncharacterized protein T9L24.51; Calmodulin-related; Its function is described as calcium ion binding; Involved in biological_process unknown; Located in chloroplast; Expressed in 23 plant structures; Expressed during 13 growth stages; Contains the following InterPro domains: EF-Hand 1, calcium-binding site (InterPro:IPR018247), EF-HAND 2 (InterPro:IPR018249), EF-hand-like domain (InterPro:IPR01…	0.582
CAM8	APRR2	AT4G14640.1	AT4G18020.6	Calcium-binding protein cml; Calmodulin-like protein 8; Encodes a divergent member of calmodulin, which is an EF-hand family of Ca2+-binding proteins. This gene is expressed in leaves, flowers and siliques. The gene functionally complements yeast calmodulin 1 (CAM1). Also the protein does not form formed a complex with a basic amphiphilic helical peptide in the presence of Ca2+ in vitro. Authors …	CheY-like two-component responsive regulator family protein; Encodes pseudo-response regulator 2 (APRR2) that interacts with a calcium sensor (CML9); Belongs to the ARR-like family	0.599
AT2G36680	CAM8	AT2G36680.1	AT4G14640.1	Vacuolar protein-sorting-associated protein 37 homolog 2; Component of the ESCRT-I complex (endosomal sorting complex required for transport I), a regulator of vesicular trafficking process. Required for the sorting of endocytic ubiquitinated cargos into multivesicular bodies (MVBs) (By similarity); Belongs to the VPS37 family	Calcium-binding protein cml; Calmodulin-like protein 8; Encodes a divergent member of calmodulin, which is an EF-hand family of Ca2+-binding proteins. This gene is expressed in leaves, flowers and siliques. The gene functionally complements yeast calmodulin 1 (CAM1). Also the protein does not form formed a complex with a basic amphiphilic helical peptide in the presence of Ca2+ in vitro. Authors …	0.627
AT2G01210	CAM8	AT2G01210.1	AT4G14640.1	Leucine-rich repeat protein kinase family protein; Receptor protein kinase acting as an integrator for intracellular calcium and heterotrimeric G protein signaling with extracellular signals during early zygote development. Involved in modulating the asymmetric division of zygote and the cell fate determination of its daughter cells	Calcium-binding protein cml; Calmodulin-like protein 8; Encodes a divergent member of calmodulin, which is an EF-hand family of Ca2+-binding proteins. This gene is expressed in leaves, flowers and siliques. The gene functionally complements yeast calmodulin 1 (CAM1). Also the protein does not form formed a complex with a basic amphiphilic helical peptide in the presence of Ca2+ in vitro. Authors …	0.698
AT1G73440	CAM8	AT1G73440.1	AT4G14640.1	Uncharacterized protein T9L24.51; Calmodulin-related; Its function is described as calcium ion binding; Involved in biological_process unknown; Located in chloroplast; Expressed in 23 plant structures; Expressed during 13 growth stages; Contains the following InterPro domains: EF-Hand 1, calcium-binding site (InterPro:IPR018247), EF-HAND 2 (InterPro:IPR018249), EF-hand-like domain (InterPro:IPR01…	Calcium-binding protein cml; Calmodulin-like protein 8; Encodes a divergent member of calmodulin, which is an EF-hand family of Ca2+-binding proteins. This gene is expressed in leaves, flowers and siliques. The gene functionally complements yeast calmodulin 1 (CAM1). Also the protein does not form formed a complex with a basic amphiphilic helical peptide in the presence of Ca2+ in vitro. Authors …	0.582
APRR2	CAM8	AT4G18020.6	AT4G14640.1	CheY-like two-component responsive regulator family protein; Encodes pseudo-response regulator 2 (APRR2) that interacts with a calcium sensor (CML9); Belongs to the ARR-like family	Calcium-binding protein cml; Calmodulin-like protein 8; Encodes a divergent member of calmodulin, which is an EF-hand family of Ca2+-binding proteins. This gene is expressed in leaves, flowers and siliques. The gene functionally complements yeast calmodulin 1 (CAM1). Also the protein does not form formed a complex with a basic amphiphilic helical peptide in the presence of Ca2+ in vitro. Authors …	0.599

## Sheet: Sheet2
node1node2node1 accessionnode2 accessionnode1 annotationnode2 annotationscoreAKT1CBL1AT2G26650.1AT4G17615.1
Potassium channel AKT1; Highly selective inward-rectifying potassium channel that mediate potassium uptake by plant roots in response to low K(+) conditions, by a calcium-, CBL-, and CIPK-dependent pathway. Positively regulated by phosphorylation by CIPK23. Negatively regulated by a kinase-independent regulatory mechanism involving a competing direct binding of CBL10. Involved in the stomatal reg…
Serine/threonine-protein phosphatase 2b regulatory subunit; Calcineurin B-like protein 1; Acts as a calcium sensor involved in the signaling pathway during growth and development and in response to abiotic stresses. May function as a positive regulator of salt and drought responses and as a negative regulator of cold response. Contributes to the regulation of early stress-related CBF/DREB transcr…
0.990AKT1CIPK15AT2G26650.1AT5G01810.2
Potassium channel AKT1; Highly selective inward-rectifying potassium channel that mediate potassium uptake by plant roots in response to low K(+) conditions, by a calcium-, CBL-, and CIPK-dependent pathway. Positively regulated by phosphorylation by CIPK23. Negatively regulated by a kinase-independent regulatory mechanism involving a competing direct binding of CBL10. Involved in the stomatal reg…
CBL-interacting serine/threonine-protein kinase 15; CIPK serine-threonine protein kinases interact with CBL proteins. Binding of a CBL protein to the regulatory NAF domain of CIPK protein lead to the activation of the kinase in a calcium- dependent manner; Belongs to the protein kinase superfamily. CAMK Ser/Thr protein kinase family. SNF1 subfamily
0.418AKT1CIPK23AT2G26650.1AT1G30270.1
Potassium channel AKT1; Highly selective inward-rectifying potassium channel that mediate potassium uptake by plant roots in response to low K(+) conditions, by a calcium-, CBL-, and CIPK-dependent pathway. Positively regulated by phosphorylation by CIPK23. Negatively regulated by a kinase-independent regulatory mechanism involving a competing direct binding of CBL10. Involved in the stomatal reg…
CBL-interacting serine/threonine-protein kinase 23; CIPK serine-threonine protein kinases interact with CBL proteins. Binding of a CBL protein to the regulatory NAF domain of CIPK protein leads to activation of the kinase in a calcium- dependent manner. Downstream of CBL1, CBL2, CBL3 and CBL9, regulates by phosphorylation the K(+) conductance and uptake of AKT1 in low K(+) condition, in response …
0.998AKT1CIPK3AT2G26650.1AT2G26980.4
Potassium channel AKT1; Highly selective inward-rectifying potassium channel that mediate potassium uptake by plant roots in response to low K(+) conditions, by a calcium-, CBL-, and CIPK-dependent pathway. Positively regulated by phosphorylation by CIPK23. Negatively regulated by a kinase-independent regulatory mechanism involving a competing direct binding of CBL10. Involved in the stomatal reg…
CBL-interacting serine/threonine-protein kinase 3; Involved in the resistance to some abiotic stresses (e.g. high salt, hyperosmotic stress) in young seedlings, by regulating the expression of several stress-inducible genes (cold- and salt-induced genes but not drought-responsive genes). Required for the ABA response during germination. CIPK serine- threonine protein kinases interact with CBL pro…
0.621AKT1CIPK8AT2G26650.1AT4G24400.1
Potassium channel AKT1; Highly selective inward-rectifying potassium channel that mediate potassium uptake by plant roots in response to low K(+) conditions, by a calcium-, CBL-, and CIPK-dependent pathway. Positively regulated by phosphorylation by CIPK23. Negatively regulated by a kinase-independent regulatory mechanism involving a competing direct binding of CBL10. Involved in the stomatal reg…
CBL-interacting serine/threonine-protein kinase 8; CIPK serine-threonine protein kinases interact with CBL proteins. Binding of a CBL protein to the regulatory NAF domain of CIPK protein lead to the activation of the kinase in a calcium- dependent manner (By similarity)
0.704AKT1CIPK9AT2G26650.1AT1G01140.3
Potassium channel AKT1; Highly selective inward-rectifying potassium channel that mediate potassium uptake by plant roots in response to low K(+) conditions, by a calcium-, CBL-, and CIPK-dependent pathway. Positively regulated by phosphorylation by CIPK23. Negatively regulated by a kinase-independent regulatory mechanism involving a competing direct binding of CBL10. Involved in the stomatal reg…
CBL-interacting serine/threonine-protein kinase 9; CIPK serine-threonine protein kinases interact with CBL proteins. Binding of a CBL protein to the regulatory NAF domain of CIPK protein lead to the activation of the kinase in a calcium- dependent manner. Involved in K(+) homeostasis under low-K(+) stress; Belongs to the protein kinase superfamily. CAMK Ser/Thr protein kinase family. SNF1 subfami…
0.733AKT1SIP3AT2G26650.1AT4G30960.1
Potassium channel AKT1; Highly selective inward-rectifying potassium channel that mediate potassium uptake by plant roots in response to low K(+) conditions, by a calcium-, CBL-, and CIPK-dependent pathway. Positively regulated by phosphorylation by CIPK23. Negatively regulated by a kinase-independent regulatory mechanism involving a competing direct binding of CBL10. Involved in the stomatal reg…
CBL-interacting serine/threonine-protein kinase 6; CIPK serine-threonine protein kinases interact with CBL proteins. Binding of a CBL protein to the regulatory NAF domain of CIPK protein lead to the activation of the kinase in a calcium- dependent manner. Downstream of CBL1, CBL2, CBL3 and CBL9, regulates by phosphorylation the K(+) conductance and uptake of AKT1. Binds to CBL4 to modulate AKT2 a…
0.948AKT1SOS2AT2G26650.1AT5G35410.1
Potassium channel AKT1; Highly selective inward-rectifying potassium channel that mediate potassium uptake by plant roots in response to low K(+) conditions, by a calcium-, CBL-, and CIPK-dependent pathway. Positively regulated by phosphorylation by CIPK23. Negatively regulated by a kinase-independent regulatory mechanism involving a competing direct binding of CBL10. Involved in the stomatal reg…
CBL-interacting serine/threonine-protein kinase 24; Involved in the regulatory pathway for the control of intracellular Na(+) and K(+) homeostasis and salt tolerance. Activates the vacuolar H(+)/Ca(2+) antiporter CAX1 and operates in synergy with CBL4/SOS3 to activate the plasma membrane Na(+)/H(+) antiporter SOS1. CIPK serine-threonine protein kinases interact with CBL proteins. Binding of a CBL…
0.855CBL1AKT1AT4G17615.1AT2G26650.1
Serine/threonine-protein phosphatase 2b regulatory subunit; Calcineurin B-like protein 1; Acts as a calcium sensor involved in the signaling pathway during growth and development and in response to abiotic stresses. May function as a positive regulator of salt and drought responses and as a negative regulator of cold response. Contributes to the regulation of early stress-related CBF/DREB transcr…
Potassium channel AKT1; Highly selective inward-rectifying potassium channel that mediate potassium uptake by plant roots in response to low K(+) conditions, by a calcium-, CBL-, and CIPK-dependent pathway. Positively regulated by phosphorylation by CIPK23. Negatively regulated by a kinase-independent regulatory mechanism involving a competing direct binding of CBL10. Involved in the stomatal reg…
0.990CBL1CIPK1AT4G17615.1AT3G17510.1
Serine/threonine-protein phosphatase 2b regulatory subunit; Calcineurin B-like protein 1; Acts as a calcium sensor involved in the signaling pathway during growth and development and in response to abiotic stresses. May function as a positive regulator of salt and drought responses and as a negative regulator of cold response. Contributes to the regulation of early stress-related CBF/DREB transcr…
5'-AMP-activated protein kinase, catalytic alpha subunit; CBL-interacting serine/threonine-protein kinase 1; CIPK serine-threonine protein kinases interact with CBL proteins. Binding of a CBL protein to the regulatory NAF domain of CIPK protein lead to the activation of the kinase in a calcium- dependent manner; Belongs to the protein kinase superfamily. CAMK Ser/Thr protein kinase family. SNF1 s…
0.999CBL1CIPK15AT4G17615.1AT5G01810.2
Serine/threonine-protein phosphatase 2b regulatory subunit; Calcineurin B-like protein 1; Acts as a calcium sensor involved in the signaling pathway during growth and development and in response to abiotic stresses. May function as a positive regulator of salt and drought responses and as a negative regulator of cold response. Contributes to the regulation of early stress-related CBF/DREB transcr…
CBL-interacting serine/threonine-protein kinase 15; CIPK serine-threonine protein kinases interact with CBL proteins. Binding of a CBL protein to the regulatory NAF domain of CIPK protein lead to the activation of the kinase in a calcium- dependent manner; Belongs to the protein kinase superfamily. CAMK Ser/Thr protein kinase family. SNF1 subfamily
0.953CBL1CIPK23AT4G17615.1AT1G30270.1
Serine/threonine-protein phosphatase 2b regulatory subunit; Calcineurin B-like protein 1; Acts as a calcium sensor involved in the signaling pathway during growth and development and in response to abiotic stresses. May function as a positive regulator of salt and drought responses and as a negative regulator of cold response. Contributes to the regulation of early stress-related CBF/DREB transcr…
CBL-interacting serine/threonine-protein kinase 23; CIPK serine-threonine protein kinases interact with CBL proteins. Binding of a CBL protein to the regulatory NAF domain of CIPK protein leads to activation of the kinase in a calcium- dependent manner. Downstream of CBL1, CBL2, CBL3 and CBL9, regulates by phosphorylation the K(+) conductance and uptake of AKT1 in low K(+) condition, in response …
0.999CBL1CIPK3AT4G17615.1AT2G26980.4
Serine/threonine-protein phosphatase 2b regulatory subunit; Calcineurin B-like protein 1; Acts as a calcium sensor involved in the signaling pathway during growth and development and in response to abiotic stresses. May function as a positive regulator of salt and drought responses and as a negative regulator of cold response. Contributes to the regulation of early stress-related CBF/DREB transcr…
CBL-interacting serine/threonine-protein kinase 3; Involved in the resistance to some abiotic stresses (e.g. high salt, hyperosmotic stress) in young seedlings, by regulating the expression of several stress-inducible genes (cold- and salt-induced genes but not drought-responsive genes). Required for the ABA response during germination. CIPK serine- threonine protein kinases interact with CBL pro…
0.963CBL1CIPK7AT4G17615.1AT3G23000.1
Serine/threonine-protein phosphatase 2b regulatory subunit; Calcineurin B-like protein 1; Acts as a calcium sensor involved in the signaling pathway during growth and development and in response to abiotic stresses. May function as a positive regulator of salt and drought responses and as a negative regulator of cold response. Contributes to the regulation of early stress-related CBF/DREB transcr…
CBL-interacting serine/threonine-protein kinase 7; CIPK serine-threonine protein kinases interact with CBL proteins. Binding of a CBL protein to the regulatory NAF domain of CIPK protein lead to the activation of the kinase in a calcium- dependent manner (By similarity). Phosphorylates the rice sucrose synthase (SuSy) in vitro in an allosteric manner. Involved in cold response
0.988CBL1CIPK8AT4G17615.1AT4G24400.1
Serine/threonine-protein phosphatase 2b regulatory subunit; Calcineurin B-like protein 1; Acts as a calcium sensor involved in the signaling pathway during growth and development and in response to abiotic stresses. May function as a positive regulator of salt and drought responses and as a negative regulator of cold response. Contributes to the regulation of early stress-related CBF/DREB transcr…
CBL-interacting serine/threonine-protein kinase 8; CIPK serine-threonine protein kinases interact with CBL proteins. Binding of a CBL protein to the regulatory NAF domain of CIPK protein lead to the activation of the kinase in a calcium- dependent manner (By similarity)
0.970CBL1CIPK9AT4G17615.1AT1G01140.3
Serine/threonine-protein phosphatase 2b regulatory subunit; Calcineurin B-like protein 1; Acts as a calcium sensor involved in the signaling pathway during growth and development and in response to abiotic stresses. May function as a positive regulator of salt and drought responses and as a negative regulator of cold response. Contributes to the regulation of early stress-related CBF/DREB transcr…
CBL-interacting serine/threonine-protein kinase 9; CIPK serine-threonine protein kinases interact with CBL proteins. Binding of a CBL protein to the regulatory NAF domain of CIPK protein lead to the activation of the kinase in a calcium- dependent manner. Involved in K(+) homeostasis under low-K(+) stress; Belongs to the protein kinase superfamily. CAMK Ser/Thr protein kinase family. SNF1 subfami…
0.987CBL1SIP3AT4G17615.1AT4G30960.1
Serine/threonine-protein phosphatase 2b regulatory subunit; Calcineurin B-like protein 1; Acts as a calcium sensor involved in the signaling pathway during growth and development and in response to abiotic stresses. May function as a positive regulator of salt and drought responses and as a negative regulator of cold response. Contributes to the regulation of early stress-related CBF/DREB transcr…
CBL-interacting serine/threonine-protein kinase 6; CIPK serine-threonine protein kinases interact with CBL proteins. Binding of a CBL protein to the regulatory NAF domain of CIPK protein lead to the activation of the kinase in a calcium- dependent manner. Downstream of CBL1, CBL2, CBL3 and CBL9, regulates by phosphorylation the K(+) conductance and uptake of AKT1. Binds to CBL4 to modulate AKT2 a…
0.992CBL1SOS2AT4G17615.1AT5G35410.1
Serine/threonine-protein phosphatase 2b regulatory subunit; Calcineurin B-like protein 1; Acts as a calcium sensor involved in the signaling pathway during growth and development and in response to abiotic stresses. May function as a positive regulator of salt and drought responses and as a negative regulator of cold response. Contributes to the regulation of early stress-related CBF/DREB transcr…
CBL-interacting serine/threonine-protein kinase 24; Involved in the regulatory pathway for the control of intracellular Na(+) and K(+) homeostasis and salt tolerance. Activates the vacuolar H(+)/Ca(2+) antiporter CAX1 and operates in synergy with CBL4/SOS3 to activate the plasma membrane Na(+)/H(+) antiporter SOS1. CIPK serine-threonine protein kinases interact with CBL proteins. Binding of a CBL…
0.999CIPK1CBL1AT3G17510.1AT4G17615.1
5'-AMP-activated protein kinase, catalytic alpha subunit; CBL-interacting serine/threonine-protein kinase 1; CIPK serine-threonine protein kinases interact with CBL proteins. Binding of a CBL protein to the regulatory NAF domain of CIPK protein lead to the activation of the kinase in a calcium- dependent manner; Belongs to the protein kinase superfamily. CAMK Ser/Thr protein kinase family. SNF1 s…
Serine/threonine-protein phosphatase 2b regulatory subunit; Calcineurin B-like protein 1; Acts as a calcium sensor involved in the signaling pathway during growth and development and in response to abiotic stresses. May function as a positive regulator of salt and drought responses and as a negative regulator of cold response. Contributes to the regulation of early stress-related CBF/DREB transcr…
0.999CIPK15AKT1AT5G01810.2AT2G26650.1
CBL-interacting serine/threonine-protein kinase 15; CIPK serine-threonine protein kinases interact with CBL proteins. Binding of a CBL protein to the regulatory NAF domain of CIPK protein lead to the activation of the kinase in a calcium- dependent manner; Belongs to the protein kinase superfamily. CAMK Ser/Thr protein kinase family. SNF1 subfamily
Potassium channel AKT1; Highly selective inward-rectifying potassium channel that mediate potassium uptake by plant roots in response to low K(+) conditions, by a calcium-, CBL-, and CIPK-dependent pathway. Positively regulated by phosphorylation by CIPK23. Negatively regulated by a kinase-independent regulatory mechanism involving a competing direct binding of CBL10. Involved in the stomatal reg…
0.418
