# Supplementary material for: The captivating role of calcium in plant-microbe interaction
Source: Front Plant Sci. 2023 Mar 3;14:1138252. doi: 10.3389/fpls.2023.1138252 (PMC10020633; doi:10.3389/fpls.2023.1138252)
Supplement: Supplementary Excel 2 — The interaction nodes of CDPK1 and CBL1 as found in the co-expression analysis using STRING (version 11.5). [file Table_2.xlsx]

## Sheet: Sheet1
Node1	Node2	Node1 accession	Node2 accession	Node1 annotation	Node2 annotation	Coexpression score
CDPK1
CDPK1	RBOHD	AT1G18890.1	AT5G47910.1	Calcium-dependent protein kinase 10; May play a role in signal transduction pathways that involve calcium as a second messenger. May be a positive regulator controlling stress signal transduction; Belongs to the protein kinase superfamily. Ser/Thr protein kinase family. CDPK subfamily	Respiratory burst oxidase homolog protein D; Calcium-dependent NADPH oxidase that generates superoxide. Involved in the generation of reactive oxygen species (ROS) during incompatible interactions with pathogens and in UV-B and abscisic acid ROS-dependent signaling. Might be required for ROS signal amplification during light stress; Belongs to the RBOH (TC 5.B.1.3) family	0.155
CDPK1	RBOHF	AT1G18890.1	AT1G64060.1	Calcium-dependent protein kinase 10; May play a role in signal transduction pathways that involve calcium as a second messenger. May be a positive regulator controlling stress signal transduction; Belongs to the protein kinase superfamily. Ser/Thr protein kinase family. CDPK subfamily	Respiratory burst oxidase homolog protein F; Calcium-dependent NADPH oxidase that generates superoxide. Generates reactive oxygen species (ROS) during incompatible interactions with pathogens and is important in the regulation of the hypersensitive response (HR). Involved in abscisic acid-induced stomatal closing and in UV-B and abscisic acid ROS-dependent signaling; Belongs to the RBOH (TC 5.B.1…	0.1
CDPK1	XLG2	AT1G18890.1	AT4G34390.1	Calcium-dependent protein kinase 10; May play a role in signal transduction pathways that involve calcium as a second messenger. May be a positive regulator controlling stress signal transduction; Belongs to the protein kinase superfamily. Ser/Thr protein kinase family. CDPK subfamily	Extra-large guanine nucleotide-binding protein 2; Guanine nucleotide-binding proteins (G proteins) are involved as modulators or transducers in various transmembrane signaling systems (By similarity). Binds GTP with specificity. Plays a role in the root morphogenesis by regulation of the cell proliferation. Acts as a positive regulator in resistance to pathogen that triggers the salicylic acid (S…	0.565
RBOHD	CDPK1	AT5G47910.1	AT1G18890.1	Respiratory burst oxidase homolog protein D; Calcium-dependent NADPH oxidase that generates superoxide. Involved in the generation of reactive oxygen species (ROS) during incompatible interactions with pathogens and in UV-B and abscisic acid ROS-dependent signaling. Might be required for ROS signal amplification during light stress; Belongs to the RBOH (TC 5.B.1.3) family	Calcium-dependent protein kinase 10; May play a role in signal transduction pathways that involve calcium as a second messenger. May be a positive regulator controlling stress signal transduction; Belongs to the protein kinase superfamily. Ser/Thr protein kinase family. CDPK subfamily	0.155
RBOHD	XLG2	AT5G47910.1	AT4G34390.1	Respiratory burst oxidase homolog protein D; Calcium-dependent NADPH oxidase that generates superoxide. Involved in the generation of reactive oxygen species (ROS) during incompatible interactions with pathogens and in UV-B and abscisic acid ROS-dependent signaling. Might be required for ROS signal amplification during light stress; Belongs to the RBOH (TC 5.B.1.3) family	Extra-large guanine nucleotide-binding protein 2; Guanine nucleotide-binding proteins (G proteins) are involved as modulators or transducers in various transmembrane signaling systems (By similarity). Binds GTP with specificity. Plays a role in the root morphogenesis by regulation of the cell proliferation. Acts as a positive regulator in resistance to pathogen that triggers the salicylic acid (S…	0.4
RBOHF	CDPK1	AT1G64060.1	AT1G18890.1	Respiratory burst oxidase homolog protein F; Calcium-dependent NADPH oxidase that generates superoxide. Generates reactive oxygen species (ROS) during incompatible interactions with pathogens and is important in the regulation of the hypersensitive response (HR). Involved in abscisic acid-induced stomatal closing and in UV-B and abscisic acid ROS-dependent signaling; Belongs to the RBOH (TC 5.B.1…	Calcium-dependent protein kinase 10; May play a role in signal transduction pathways that involve calcium as a second messenger. May be a positive regulator controlling stress signal transduction; Belongs to the protein kinase superfamily. Ser/Thr protein kinase family. CDPK subfamily	0.1
XLG2	CDPK1	AT4G34390.1	AT1G18890.1	Extra-large guanine nucleotide-binding protein 2; Guanine nucleotide-binding proteins (G proteins) are involved as modulators or transducers in various transmembrane signaling systems (By similarity). Binds GTP with specificity. Plays a role in the root morphogenesis by regulation of the cell proliferation. Acts as a positive regulator in resistance to pathogen that triggers the salicylic acid (S…	Calcium-dependent protein kinase 10; May play a role in signal transduction pathways that involve calcium as a second messenger. May be a positive regulator controlling stress signal transduction; Belongs to the protein kinase superfamily. Ser/Thr protein kinase family. CDPK subfamily	0.565
XLG2	RBOHD	AT4G34390.1	AT5G47910.1	Extra-large guanine nucleotide-binding protein 2; Guanine nucleotide-binding proteins (G proteins) are involved as modulators or transducers in various transmembrane signaling systems (By similarity). Binds GTP with specificity. Plays a role in the root morphogenesis by regulation of the cell proliferation. Acts as a positive regulator in resistance to pathogen that triggers the salicylic acid (S…	Respiratory burst oxidase homolog protein D; Calcium-dependent NADPH oxidase that generates superoxide. Involved in the generation of reactive oxygen species (ROS) during incompatible interactions with pathogens and in UV-B and abscisic acid ROS-dependent signaling. Might be required for ROS signal amplification during light stress; Belongs to the RBOH (TC 5.B.1.3) family	0.4
CBL1
AKT1	CIPK23	AT2G26650.1	AT1G30270.1	Potassium channel AKT1; Highly selective inward-rectifying potassium channel that mediate potassium uptake by plant roots in response to low K(+) conditions, by a calcium-, CBL-, and CIPK-dependent pathway. Positively regulated by phosphorylation by CIPK23. Negatively regulated by a kinase-independent regulatory mechanism involving a competing direct binding of CBL10. Involved in the stomatal reg…	CBL-interacting serine/threonine-protein kinase 23; CIPK serine-threonine protein kinases interact with CBL proteins. Binding of a CBL protein to the regulatory NAF domain of CIPK protein leads to activation of the kinase in a calcium- dependent manner. Downstream of CBL1, CBL2, CBL3 and CBL9, regulates by phosphorylation the K(+) conductance and uptake of AKT1 in low K(+) condition, in response …	0.17
AKT1	CIPK8	AT2G26650.1	AT4G24400.1	Potassium channel AKT1; Highly selective inward-rectifying potassium channel that mediate potassium uptake by plant roots in response to low K(+) conditions, by a calcium-, CBL-, and CIPK-dependent pathway. Positively regulated by phosphorylation by CIPK23. Negatively regulated by a kinase-independent regulatory mechanism involving a competing direct binding of CBL10. Involved in the stomatal reg…	CBL-interacting serine/threonine-protein kinase 8; CIPK serine-threonine protein kinases interact with CBL proteins. Binding of a CBL protein to the regulatory NAF domain of CIPK protein lead to the activation of the kinase in a calcium- dependent manner (By similarity)	0.078
CBL1	CIPK8	AT4G17615.1	AT4G24400.1	Serine/threonine-protein phosphatase 2b regulatory subunit; Calcineurin B-like protein 1; Acts as a calcium sensor involved in the signaling pathway during growth and development and in response to abiotic stresses. May function as a positive regulator of salt and drought responses and as a negative regulator of cold response. Contributes to the regulation of early stress-related CBF/DREB transcr…	CBL-interacting serine/threonine-protein kinase 8; CIPK serine-threonine protein kinases interact with CBL proteins. Binding of a CBL protein to the regulatory NAF domain of CIPK protein lead to the activation of the kinase in a calcium- dependent manner (By similarity)	0.058
CIPK23	AKT1	AT1G30270.1	AT2G26650.1	CBL-interacting serine/threonine-protein kinase 23; CIPK serine-threonine protein kinases interact with CBL proteins. Binding of a CBL protein to the regulatory NAF domain of CIPK protein leads to activation of the kinase in a calcium- dependent manner. Downstream of CBL1, CBL2, CBL3 and CBL9, regulates by phosphorylation the K(+) conductance and uptake of AKT1 in low K(+) condition, in response …	Potassium channel AKT1; Highly selective inward-rectifying potassium channel that mediate potassium uptake by plant roots in response to low K(+) conditions, by a calcium-, CBL-, and CIPK-dependent pathway. Positively regulated by phosphorylation by CIPK23. Negatively regulated by a kinase-independent regulatory mechanism involving a competing direct binding of CBL10. Involved in the stomatal reg…	0.17
CIPK8	AKT1	AT4G24400.1	AT2G26650.1	CBL-interacting serine/threonine-protein kinase 8; CIPK serine-threonine protein kinases interact with CBL proteins. Binding of a CBL protein to the regulatory NAF domain of CIPK protein lead to the activation of the kinase in a calcium- dependent manner (By similarity)	Potassium channel AKT1; Highly selective inward-rectifying potassium channel that mediate potassium uptake by plant roots in response to low K(+) conditions, by a calcium-, CBL-, and CIPK-dependent pathway. Positively regulated by phosphorylation by CIPK23. Negatively regulated by a kinase-independent regulatory mechanism involving a competing direct binding of CBL10. Involved in the stomatal reg…	0.078
CIPK8	CBL1	AT4G24400.1	AT4G17615.1	CBL-interacting serine/threonine-protein kinase 8; CIPK serine-threonine protein kinases interact with CBL proteins. Binding of a CBL protein to the regulatory NAF domain of CIPK protein lead to the activation of the kinase in a calcium- dependent manner (By similarity)	Serine/threonine-protein phosphatase 2b regulatory subunit; Calcineurin B-like protein 1; Acts as a calcium sensor involved in the signaling pathway during growth and development and in response to abiotic stresses. May function as a positive regulator of salt and drought responses and as a negative regulator of cold response. Contributes to the regulation of early stress-related CBF/DREB transcr…	0.058
